# Supplementary material for: (E)-Methyl N′-(3-methoxy­benzyl­idene)hydrazinecarboxyl­ate
Source: Acta Crystallogr Sect E Struct Rep Online. 2009 Aug 26;65(Pt 9):o2243. doi: 10.1107/S1600536809033194 (PMC2970081; doi:10.1107/S1600536809033194)
Supplement: Supplementary file 2 [file e-65-o2243-Isup2.hkl]

#
# h,k,l, Fc-squared, Fo-squared, sigma(Fo-squared) and status flag
#
data_I
_shelx_title ' d in P 21/c'
_shelx_refln_list_code          4
_shelx_F_calc_maximum      218.38
_exptl_crystal_F_000       880.00
_reflns_d_resolution_high  0.8398
 
loop_
 _symmetry_equiv_pos_as_xyz
 'x, y, z'
 '-x, y+1/2, -z+1/2'
 '-x, -y, -z'
 'x, -y-1/2, z-1/2'
 
_cell_length_a    18.2073
_cell_length_b     7.3677
_cell_length_c    16.5518
_cell_angle_alpha  90.000
_cell_angle_beta  104.243
_cell_angle_gamma  90.000
 
_shelx_F_squared_multiplier     1.000
 
loop_
 _refln_index_h
 _refln_index_k
 _refln_index_l
 _refln_F_squared_calc
 _refln_F_squared_meas
 _refln_F_squared_sigma
 _refln_observed_status
   2   0   0     1398.76     1364.76     35.77 o
   3   0   0     2937.62     2988.52     48.02 o
   4   0   0     2617.55     2551.68     41.43 o
   5   0   0    17145.99    17915.09    228.31 o
   6   0   0      296.52      341.27      5.61 o
   7   0   0      253.72      207.95      4.01 o
   8   0   0       60.25       72.16      4.40 o
   9   0   0       86.37       96.01      2.48 o
  10   0   0      184.30      221.46      4.26 o
  11   0   0       98.35       97.75      2.32 o
  12   0   0      184.71      176.61      3.98 o
  13   0   0        1.61        0.37      1.32 o
  14   0   0        9.08       20.43      3.41 o
  15   0   0     1161.49     1097.05     30.70 o
  16   0   0        2.43        6.74      3.08 o
  17   0   0        1.74        6.48      3.04 o
  18   0   0        0.87        2.53      3.00 o
  19   0   0       93.08       75.78      6.81 o
  20   0   0        0.03        4.80      3.52 o
   1   1   0      848.64      888.81     16.46 o
   2   1   0     1319.19     1233.97     19.59 o
   3   1   0    10651.96    10098.44    385.28 o
   4   1   0    28542.63    29379.58    721.92 o
   5   1   0     4635.30     4596.67     41.79 o
   6   1   0     1535.86     1541.09     14.73 o
   7   1   0        1.48        0.94      0.47 o
   8   1   0        0.17        5.87      1.67 o
   9   1   0      417.54      446.71      5.13 o
  10   1   0        1.61        0.00      0.44 o
  11   1   0      257.27      222.30      2.67 o
  12   1   0     1469.33     1463.71     20.02 o
  13   1   0      122.84      113.65      3.22 o
  14   1   0      202.86      207.47      5.19 o
  15   1   0        6.56       10.70      3.75 o
  16   1   0        3.57        4.20      2.01 o
  17   1   0       65.80       80.23      4.64 o
  18   1   0       10.80        9.02      2.64 o
  19   1   0        2.92        0.63      1.94 o
  20   1   0        0.01        0.63      2.13 o
   0   2   0    47690.09    47334.73    883.13 o
   1   2   0    17581.25    17955.57    160.55 o
   2   2   0      147.94      169.52      4.41 o
   3   2   0      269.35      267.45      3.19 o
   4   2   0     4234.63     4063.17     41.30 o
   5   2   0       63.75       57.53      1.30 o
   6   2   0     1295.27     1292.67     11.77 o
   7   2   0        8.57       10.93      0.59 o
   8   2   0     2624.12     2569.36     18.81 o
   9   2   0     1856.61     1804.97     13.64 o
  10   2   0       36.62       28.80      1.10 o
  11   2   0      682.61      669.50      6.09 o
  12   2   0        0.97        2.42      0.82 o
  13   2   0       20.48       24.97      4.91 o
  14   2   0      202.65      203.78      5.39 o
  15   2   0      373.54      378.13     12.78 o
  16   2   0        2.48        1.10      1.90 o
  17   2   0        0.87        0.00      2.25 o
  18   2   0       40.22       38.28      3.69 o
  19   2   0        2.48        0.33      2.16 o
  20   2   0        1.53        0.00      2.14 o
   1   3   0     2761.20     2817.08     20.26 o
   2   3   0     2554.76     2603.54     18.82 o
   3   3   0      363.52      355.26      3.54 o
   4   3   0     2243.75     2169.37     15.90 o
   5   3   0      215.74      265.10      2.75 o
   6   3   0      401.58      422.27     11.26 o
   7   3   0       22.44       21.90      1.10 o
   8   3   0       14.02       14.60      0.86 o
   9   3   0      453.18      475.57      4.81 o
  10   3   0        1.47        2.71      0.59 o
  11   3   0      599.39      593.59      5.98 o
  12   3   0       86.83       95.67      2.86 o
  13   3   0       49.49       60.98      5.71 o
  14   3   0      252.04      238.88      6.23 o
  15   3   0       55.13       49.62      3.46 o
  16   3   0       19.81       15.76      5.02 o
  17   3   0        0.45        3.04      2.69 o
  18   3   0       11.03        7.54      6.74 o
  19   3   0       23.36       19.13      4.10 o
   0   4   0      633.68      631.41      7.83 o
   1   4   0     3002.00     2830.97     20.68 o
   2   4   0        2.18        0.00      0.71 o
   3   4   0      528.85      472.53      4.44 o
   4   4   0      118.56      117.51      1.80 o
   5   4   0        5.38        7.74      0.66 o
   6   4   0      384.67      395.79      3.97 o
   7   4   0      311.25      279.90      3.48 o
   8   4   0      176.93      177.97      2.68 o
   9   4   0        1.15        0.84      0.44 o
  10   4   0       52.69       55.74      1.45 o
  11   4   0      111.01      101.13      2.69 o
  12   4   0      207.80      208.40      6.99 o
  13   4   0        2.09        3.00      1.90 o
  14   4   0      146.97      133.82      6.15 o
  15   4   0       45.09       42.68      4.18 o
  16   4   0        4.32        4.47      3.99 o
  17   4   0       78.95       69.11      7.87 o
  18   4   0      148.15      134.54     10.81 o
   1   5   0      280.18      283.82      3.32 o
   2   5   0      484.28      498.12      4.87 o
   3   5   0      124.01      107.25      2.06 o
   4   5   0       33.16       28.44      1.59 o
   5   5   0        9.58       14.19      0.97 o
   6   5   0       54.01       60.96      1.64 o
   7   5   0        1.06        0.00      0.72 o
   8   5   0       51.52       50.10      1.60 o
   9   5   0       21.55       26.82      1.85 o
  10   5   0      161.71      146.48      3.03 o
  11   5   0      181.57      173.54      4.40 o
  12   5   0       30.54       39.91      2.53 o
  13   5   0       16.89       17.55      2.08 o
  14   5   0       63.21       67.93      6.12 o
  15   5   0       13.61       11.08      3.43 o
  16   5   0       10.17        4.92      5.33 o
  17   5   0        4.57        2.34      4.80 o
   0   6   0       12.36       11.05      1.69 o
   1   6   0      341.17      305.31      4.23 o
   2   6   0        0.06        0.00      0.84 o
   3   6   0       24.96       27.31      1.59 o
   4   6   0       17.23       15.50      1.45 o
   5   6   0       13.85       15.11      1.24 o
   6   6   0       14.82       10.53      1.16 o
   7   6   0       50.94       42.38      1.76 o
   8   6   0        0.27        0.00      0.91 o
   9   6   0       81.78       80.79      3.33 o
  10   6   0       23.52       27.05      1.67 o
  11   6   0      183.94      181.46     11.06 o
  12   6   0       36.59       37.74      2.98 o
  13   6   0        3.10        3.73      1.97 o
  14   6   0        8.20       12.23      4.65 o
  15   6   0       23.20       28.05      5.90 o
   1   7   0      109.98       97.46      2.50 o
   2   7   0        9.87        9.62      1.27 o
   3   7   0      131.21      114.87      2.75 o
   4   7   0        7.01        6.28      1.21 o
   5   7   0       42.41       43.03      1.90 o
   6   7   0        4.41        6.50      1.31 o
   7   7   0        8.54       11.08      1.33 o
   8   7   0       49.86       44.26      2.93 o
   9   7   0        3.06        3.13      1.18 o
  10   7   0        5.87        5.03      1.76 o
  11   7   0       11.48       14.40      2.50 o
  12   7   0       20.14       22.65      2.88 o
   0   8   0      240.81      235.64     10.72 o
   1   8   0        0.12        0.98      1.21 o
   2   8   0        2.33        3.34      1.28 o
   3   8   0        0.45        0.00      1.40 o
   4   8   0       29.66       29.28      1.88 o
   5   8   0       22.78       19.65      1.71 o
   6   8   0        4.50        5.61      1.38 o
   7   8   0       28.71       31.20      1.96 o
   8   8   0        2.35        1.28      1.49 o
 -21   1   1       11.52       14.35      4.54 o
 -20   1   1        5.45       10.96      3.77 o
 -19   1   1        4.78        4.53      2.49 o
 -18   1   1       16.02       16.50      2.83 o
 -17   1   1       58.15       59.27      4.23 o
 -16   1   1        0.47        0.71      1.92 o
 -15   1   1       29.83       26.71      2.50 o
 -14   1   1        0.00        0.18      1.05 o
 -13   1   1       62.86       68.50      3.42 o
 -12   1   1      628.49      612.43      8.18 o
 -11   1   1       36.55       39.98      1.32 o
 -10   1   1     1240.75     1251.08     11.43 o
  -9   1   1      346.86      348.69      4.63 o
  -8   1   1      390.67      446.87      5.47 o
  -7   1   1     4471.56     4541.97     58.21 o
  -6   1   1        3.82        9.79      1.16 o
  -5   1   1    13138.67    13326.95    241.71 o
  -4   1   1    11937.32    12176.49    119.53 o
  -3   1   1      143.40      143.80      1.83 o
  -2   1   1      197.56      178.52      2.31 o
  -1   1   1      825.86      832.62     13.14 o
   0   1   1      949.56      956.39     14.77 o
   1   1   1      724.24      698.01      7.37 o
   2   1   1     2653.08     2580.88     25.70 o
   3   1   1        1.24        0.86      0.34 o
   4   1   1     7444.56     7398.56     66.57 o
   5   1   1     3779.02     3548.50     35.45 o
   6   1   1      307.89      328.39      3.89 o
   7   1   1      647.81      657.70      7.02 o
   8   1   1      213.83      202.79      2.42 o
   9   1   1       21.97       25.65      0.92 o
  10   1   1        9.52       10.42      0.73 o
  11   1   1       23.88       25.36      0.97 o
  12   1   1       38.15       37.50      1.24 o
  13   1   1      213.05      208.51      4.57 o
  14   1   1      315.94      314.72      8.51 o
  15   1   1      179.11      176.09     10.63 o
  16   1   1        1.21        0.00      1.77 o
  17   1   1       41.24       44.13      3.69 o
  18   1   1       28.37       31.98      3.38 o
  19   1   1        3.83        3.25      2.89 o
  20   1   1        3.39        1.04      3.41 o
 -20   2   1        0.40        0.00      2.09 o
 -19   2   1        0.17        0.00      2.13 o
 -18   2   1        0.02        0.00      1.74 o
 -17   2   1       48.52       57.83      4.41 o
 -16   2   1      141.97      136.66      5.89 o
 -15   2   1      391.74      372.51      7.96 o
 -14   2   1      169.65      158.66      4.36 o
 -13   2   1      164.56      145.20      5.64 o
 -12   2   1      172.50      179.27      3.30 o
 -11   2   1      796.68      832.10     21.63 o
 -10   2   1      430.88      423.98      5.33 o
  -9   2   1     3289.94     3166.21     26.59 o
  -8   2   1      845.48      870.89      8.63 o
  -7   2   1     2813.93     2817.23     24.63 o
  -6   2   1        2.27        2.96      0.47 o
  -5   2   1       20.20       24.94      0.79 o
  -4   2   1     2009.79     1872.45     18.01 o
  -3   2   1      465.43      415.05      4.51 o
  -2   2   1      494.11      503.07      5.28 o
  -1   2   1     7252.94     6858.17     62.02 o
   0   2   1     5621.02     5494.93     49.74 o
   1   2   1    11280.75    10659.57     95.65 o
   2   2   1      543.45      519.50      5.95 o
   3   2   1      752.85      723.65      8.91 o
   4   2   1      208.47      251.05      2.92 o
   5   2   1      610.80      629.32     10.18 o
   6   2   1       28.52       35.59      1.41 o
   7   2   1      957.38      917.46     10.75 o
   8   2   1       29.79       29.56      0.98 o
   9   2   1      668.00      616.15      5.42 o
  10   2   1      574.37      548.38      5.70 o
  11   2   1        6.51        8.73      0.83 o
  12   2   1       13.91       15.07      1.28 o
  13   2   1       88.49       92.79      3.20 o
  14   2   1      219.74      222.80      7.03 o
  15   2   1      115.21      127.18      5.66 o
  16   2   1      162.43      161.53      6.33 o
  17   2   1       14.45       17.72      2.70 o
  18   2   1        1.92        2.59      2.11 o
  19   2   1        0.06        0.00      1.74 o
  20   2   1        0.63        0.00      2.82 o
 -19   3   1        2.30        0.62      2.24 o
 -18   3   1        0.46        0.05      2.21 o
 -17   3   1       32.26       27.39      3.28 o
 -16   3   1      101.89      100.85      8.20 o
 -15   3   1        3.87        5.46      1.85 o
 -14   3   1       11.35        9.83      1.98 o
 -13   3   1      474.95      438.61     11.48 o
 -12   3   1       18.52       15.41      1.14 o
 -11   3   1       51.36       57.92      2.20 o
 -10   3   1       13.15       12.34      0.79 o
  -9   3   1      342.40      333.54      3.86 o
  -8   3   1      514.20      484.93     18.47 o
  -7   3   1       93.34       91.41      1.47 o
  -6   3   1      499.27      631.21      6.20 o
  -5   3   1      619.13      730.20      6.03 o
  -4   3   1      657.47      554.49      4.76 o
  -3   3   1      448.38      406.48      3.68 o
  -2   3   1     7238.81     7360.20     51.44 o
  -1   3   1     1225.37     1149.16      8.81 o
   0   3   1      113.50      105.82      2.04 o
   1   3   1       89.88       90.34      1.46 o
   2   3   1     1902.70     1846.87     13.64 o
   3   3   1     2319.88     2385.97     17.38 o
   4   3   1       23.36       35.14      1.37 o
   5   3   1      452.19      441.93      4.49 o
   6   3   1      211.22      205.45      2.43 o
   7   3   1        7.31        9.35      0.69 o
   8   3   1      150.79      155.91      4.05 o
   9   3   1      558.80      554.08      7.27 o
  10   3   1       50.70       56.20      1.56 o
  11   3   1       76.04       76.10      1.99 o
  12   3   1        1.95        1.45      0.95 o
  13   3   1      335.70      339.21      5.45 o
  14   3   1      121.03      118.21      4.58 o
  15   3   1       20.08       23.38      2.88 o
  16   3   1       50.87       57.09      4.05 o
  17   3   1       51.05       54.02      4.15 o
  18   3   1        2.36        0.00      2.11 o
  19   3   1        0.13        0.00      5.53 o
 -18   4   1       14.94       14.13      5.75 o
 -17   4   1        3.92        0.73      4.39 o
 -16   4   1       11.14       13.71      3.36 o
 -15   4   1       39.37       38.71      4.12 o
 -14   4   1       53.27       55.26      4.48 o
 -13   4   1       43.14       41.24      3.97 o
 -12   4   1        4.32        3.39      1.17 o
 -11   4   1       85.97       76.44      3.98 o
 -10   4   1       10.15        8.38      0.84 o
  -9   4   1       63.92       75.33      1.73 o
  -8   4   1       62.65       67.39      1.80 o
  -7   4   1       43.97       41.07      1.15 o
  -6   4   1      220.20      217.71      2.71 o
  -5   4   1      152.88      139.19      2.68 o
  -4   4   1        5.24        4.94      1.27 o
  -3   4   1      122.80      109.80      2.90 o
  -2   4   1     1465.06     1462.62     11.31 o
  -1   4   1      277.77      396.96      3.90 o
   0   4   1        0.00        0.68      0.86 o
   1   4   1     2326.90     2181.13     16.24 o
   2   4   1      496.83      478.16      4.48 o
   3   4   1       10.91       13.27      0.87 o
   4   4   1      167.30      193.20      2.42 o
   5   4   1      122.20      126.02      2.36 o
   6   4   1        0.81        0.57      0.72 o
   7   4   1        1.75        1.24      0.89 o
   8   4   1        8.80       10.99      0.80 o
   9   4   1       16.10       17.47      0.93 o
  10   4   1      226.55      219.68      4.75 o
  11   4   1       71.06       64.63      2.93 o
  12   4   1       21.35       20.82      1.61 o
  13   4   1      282.64      299.49      5.23 o
  14   4   1        7.72        8.26      2.34 o
  15   4   1       12.52        2.56      3.70 o
  16   4   1        0.72        0.00      3.11 o
  17   4   1        1.07        0.00      3.77 o
  18   4   1        0.66        0.00      3.00 o
 -17   5   1        7.00        3.60      3.94 o
 -16   5   1        0.03        0.00      2.68 o
 -15   5   1       20.22       11.71      3.46 o
 -14   5   1      137.55      141.83      8.48 o
 -13   5   1       28.94       29.11      5.68 o
 -12   5   1       33.67       27.11      2.19 o
 -11   5   1       59.27       57.60      2.23 o
 -10   5   1        2.35        1.13      0.58 o
  -9   5   1       13.45       10.92      1.03 o
  -8   5   1        9.21        7.87      0.92 o
  -7   5   1       16.05       11.60      1.20 o
  -6   5   1      519.68      528.19      6.95 o
  -5   5   1      114.77      120.49      3.49 o
  -4   5   1      275.19      264.41      3.45 o
  -3   5   1      258.15      240.03      3.23 o
  -2   5   1      230.45      246.96      3.24 o
  -1   5   1       30.57       39.80      1.35 o
   0   5   1       23.84       25.07      1.13 o
   1   5   1       43.29       50.68      1.80 o
   2   5   1       20.04       20.06      1.00 o
   3   5   1      192.58      188.39      2.59 o
   4   5   1       31.66       35.86      1.30 o
   5   5   1        7.65        9.96      1.17 o
   6   5   1       22.29       25.96      1.21 o
   7   5   1      291.78      281.50      3.70 o
   8   5   1       94.20       91.14      3.69 o
   9   5   1      148.56      144.90      2.96 o
  10   5   1        2.07        0.12      0.89 o
  11   5   1       32.37       31.23      1.92 o
  12   5   1      110.85      103.56      3.62 o
  13   5   1       19.54       14.28      2.03 o
  14   5   1        8.51        2.96      2.81 o
  15   5   1       23.13       16.56      5.18 o
  16   5   1        6.55        8.46      4.94 o
 -15   6   1        2.01        0.00      3.21 o
 -14   6   1       11.98       16.58      4.00 o
 -13   6   1        8.38        8.53      2.50 o
 -12   6   1       10.45       10.41      2.02 o
 -11   6   1        0.28        1.24      1.36 o
 -10   6   1        0.44        1.19      0.96 o
  -9   6   1       33.77       33.39      1.58 o
  -8   6   1        5.78        3.68      0.97 o
  -7   6   1      126.37      114.86      2.59 o
  -6   6   1      149.09      139.26      2.83 o
  -5   6   1      282.96      266.89      7.31 o
  -4   6   1        7.05        4.81      1.25 o
  -3   6   1      110.83       99.36      2.83 o
  -2   6   1      150.51      130.52      2.64 o
  -1   6   1        6.14        3.36      1.28 o
   0   6   1      105.20       84.34      2.12 o
   1   6   1       11.53        8.30      1.05 o
   2   6   1      125.89      124.14      2.56 o
   3   6   1       79.35       80.97      2.46 o
   4   6   1       24.81       23.75      1.38 o
   5   6   1        6.31        8.05      1.06 o
   6   6   1       69.55       62.93      1.97 o
   7   6   1       16.40       16.88      1.32 o
   8   6   1       47.44       45.51      1.81 o
   9   6   1      165.32      161.32      3.65 o
  10   6   1        8.19        3.92      2.12 o
  11   6   1        6.47        4.11      3.81 o
  12   6   1       34.15       25.34      3.53 o
  13   6   1       43.18       32.42      2.97 o
  14   6   1        4.19        1.28      3.92 o
  15   6   1       10.66        6.26      6.04 o
 -12   7   1       32.90       27.73      4.12 o
 -11   7   1       14.12       11.31      2.60 o
 -10   7   1       10.53        9.80      1.80 o
  -9   7   1        1.52        0.00      1.06 o
  -8   7   1        1.74        1.70      1.08 o
  -7   7   1        0.03        0.00      0.93 o
  -6   7   1        5.76        6.43      1.21 o
  -5   7   1       82.69       78.22      2.35 o
  -4   7   1      110.24      124.11      2.85 o
  -3   7   1        4.68        3.75      1.29 o
  -2   7   1       80.73       71.65      2.29 o
  -1   7   1       73.22       80.82      2.36 o
   0   7   1       58.68       53.97      2.01 o
   1   7   1        0.10        0.00      1.40 o
   2   7   1        1.86        2.54      1.19 o
   3   7   1       38.83       39.31      1.83 o
   4   7   1       10.84        8.32      1.59 o
   5   7   1       36.97       37.12      1.83 o
   6   7   1        7.77        5.02      1.17 o
   7   7   1        0.07        0.00      1.00 o
   8   7   1        4.08        3.28      1.25 o
   9   7   1        5.55        4.63      1.89 o
  10   7   1       20.30       20.19      1.89 o
  11   7   1        0.89        0.79      2.04 o
  12   7   1       52.45       53.41      9.74 o
  -8   8   1        0.05        0.07      1.18 o
  -7   8   1        0.21        0.00      1.16 o
  -6   8   1        9.68        6.55      1.37 o
  -5   8   1        8.65       10.45      1.48 o
  -4   8   1       23.52       23.58      1.76 o
  -3   8   1        6.55        7.17      1.33 o
  -2   8   1       42.72       50.25      3.63 o
  -1   8   1       18.00       17.18      2.45 o
   0   8   1       52.30       44.61      2.12 o
   1   8   1        0.38        1.11      1.13 o
   2   8   1       30.12       30.59      1.87 o
   3   8   1       75.00       77.13      2.66 o
   4   8   1        9.65        6.66      1.50 o
   5   8   1       10.02        8.98      1.45 o
   6   8   1        1.04        0.00      1.15 o
   7   8   1        0.21        0.00      1.13 o
   8   8   1        3.67        4.48      1.63 o
 -21   0   2        2.76        2.60      3.30 o
 -20   0   2        4.25        4.72      3.15 o
 -19   0   2      237.70      219.70     11.80 o
 -18   0   2       69.85       83.36      6.96 o
 -17   0   2       25.99       26.59      4.50 o
 -16   0   2     1281.43     1259.76     21.81 o
 -15   0   2        0.98        5.20      2.16 o
 -14   0   2       26.35       23.77      2.53 o
 -13   0   2       26.27       34.28      2.64 o
 -12   0   2      580.85      535.33     10.76 o
 -11   0   2      687.88      714.02     11.30 o
 -10   0   2       49.68       52.27      2.38 o
  -9   0   2        7.86       11.17      0.88 o
  -8   0   2     3183.86     3007.31     52.70 o
  -7   0   2     1953.79     1903.39     24.11 o
  -6   0   2     5885.43     6309.67    101.49 o
  -5   0   2     1000.50      979.41     17.61 o
  -4   0   2     6337.70     6351.28    101.75 o
  -3   0   2    15023.54    15515.72    208.70 o
  -2   0   2     1893.36     1755.82     28.29 o
   0   0   2     4032.20     3784.00     59.48 o
   1   0   2     1301.45     1337.98     17.94 o
   2   0   2     5069.06     4917.38     76.33 o
   3   0   2     8173.70     8307.42    107.11 o
   4   0   2      762.44      714.37     10.06 o
   5   0   2      597.49      611.54      8.94 o
   6   0   2     1066.34     1083.98     15.12 o
   7   0   2      555.73      545.44      7.27 o
   8   0   2     3030.26     3401.06     38.08 o
   9   0   2      181.09      243.52      4.20 o
  10   0   2     1662.73     1658.94     27.04 o
  11   0   2      528.54      558.40      8.05 o
  12   0   2        3.26        4.92      1.09 o
  13   0   2      102.13      111.33      5.64 o
  14   0   2       32.37       39.99      4.25 o
  15   0   2      773.01      723.87     21.92 o
  16   0   2      414.99      446.66     15.99 o
  17   0   2       74.94       82.59      6.59 o
  18   0   2        0.20        1.17      2.89 o
  19   0   2      113.23      125.89      8.83 o
 -21   1   2        4.07        6.96      3.77 o
 -20   1   2       16.04       22.93      3.52 o
 -19   1   2        0.46        0.00      1.89 o
 -18   1   2       14.04       13.36      2.68 o
 -17   1   2       13.69       12.48      2.52 o
 -16   1   2      838.03      827.84     17.11 o
 -15   1   2     1867.06     1860.18     20.82 o
 -14   1   2      446.35      430.26      6.88 o
 -13   1   2       68.90       54.28      2.29 o
 -12   1   2      246.28      238.26      4.50 o
 -11   1   2        2.35        1.45      0.70 o
 -10   1   2     2039.76     2024.75     21.12 o
  -9   1   2       57.36       38.20      1.08 o
  -8   1   2        0.10        1.69      0.55 o
  -7   1   2     1225.73     1188.86     11.05 o
  -6   1   2       27.71       26.81      1.20 o
  -5   1   2    13164.74    13379.26    134.96 o
  -4   1   2     9967.99    10127.54     91.21 o
  -3   1   2     2245.45     2132.72     26.30 o
  -2   1   2     3063.67     2963.54     33.53 o
  -1   1   2    15138.83    15354.49    251.35 o
   0   1   2     8066.14     7940.15     78.29 o
   1   1   2      179.30      158.29      1.94 o
   2   1   2      210.12      185.58      2.22 o
   3   1   2     1298.28     1225.94     11.61 o
   4   1   2     2011.59     1940.57     18.07 o
   5   1   2      621.59      593.08      6.13 o
   6   1   2      584.47      552.42      5.06 o
   7   1   2     7052.82     7314.68     60.09 o
   8   1   2      119.41      173.93      3.97 o
   9   1   2       22.21       28.08      1.70 o
  10   1   2       87.63      100.15      1.76 o
  11   1   2       19.22       19.41      0.98 o
  12   1   2       39.34       34.92      1.39 o
  13   1   2       33.35       28.81      1.52 o
  14   1   2      298.81      301.36      8.27 o
  15   1   2      457.21      463.71     11.33 o
  16   1   2        2.00        2.22      3.09 o
  17   1   2       47.67       49.59      3.85 o
  18   1   2       10.11       11.57      2.53 o
  19   1   2        0.17        0.89      1.92 o
 -20   2   2        1.25        0.97      2.43 o
 -19   2   2       44.23       42.28      4.08 o
 -18   2   2       17.11       18.25      3.06 o
 -17   2   2      331.85      318.43      8.59 o
 -16   2   2       81.07       81.93      3.90 o
 -15   2   2        1.35        0.00      2.49 o
 -14   2   2        0.69        1.56      1.22 o
 -13   2   2       49.00       49.92      2.23 o
 -12   2   2        1.09        1.52      0.94 o
 -11   2   2     1129.18     1121.34     10.64 o
 -10   2   2      100.85       89.87      1.70 o
  -9   2   2     2219.62     2083.20     23.12 o
  -8   2   2      217.41      196.23      2.75 o
  -7   2   2      775.60      847.10      8.44 o
  -6   2   2       21.30       25.58      1.75 o
  -5   2   2      699.37      751.49      6.92 o
  -4   2   2     1433.55     1461.66     12.95 o
  -3   2   2     1775.61     1697.44     15.30 o
  -2   2   2    10231.04    10235.44    100.52 o
  -1   2   2     1403.49     1282.80     13.52 o
   0   2   2      345.50      283.19      4.62 o
   1   2   2      391.67      404.97      4.82 o
   2   2   2     3952.88     3887.77     32.17 o
   3   2   2      237.38      221.33      4.10 o
   4   2   2      599.32      570.35      4.94 o
   5   2   2      239.68      236.84      2.70 o
   6   2   2       38.79       25.30      1.54 o
   7   2   2     1490.36     1409.71     11.30 o
   8   2   2     2239.79     2317.38     17.95 o
   9   2   2      625.97      683.45      6.24 o
  10   2   2       21.11       19.51      1.02 o
  11   2   2     1141.62     1180.51     10.79 o
  12   2   2        0.69        0.60      0.95 o
  13   2   2       90.57       86.57      2.50 o
  14   2   2      275.60      257.56      7.79 o
  15   2   2        6.26        8.61      2.16 o
  16   2   2       35.89       31.73      3.07 o
  17   2   2        1.29        0.01      2.60 o
  18   2   2        0.75        3.89      2.14 o
  19   2   2        3.07        4.10      2.46 o
 -19   3   2        8.16        5.35      4.43 o
 -18   3   2       19.35       16.77      5.35 o
 -17   3   2        0.17        0.00      4.45 o
 -16   3   2        0.95        2.82      4.63 o
 -15   3   2      804.90      812.77     13.77 o
 -14   3   2     1130.04     1128.84     15.32 o
 -13   3   2       17.09       19.63      1.96 o
 -12   3   2       48.54       41.07      2.22 o
 -11   3   2      403.19      410.88      5.34 o
 -10   3   2       61.29       56.87      1.44 o
  -9   3   2      777.97      781.00      6.72 o
  -8   3   2      377.62      398.56      4.06 o
  -7   3   2      210.12      241.20      2.68 o
  -6   3   2        5.21        3.24      0.46 o
  -5   3   2     1371.49     1404.33     12.22 o
  -4   3   2       25.54       27.06      0.80 o
  -3   3   2     2341.59     2317.38     16.91 o
  -2   3   2       36.66       52.08      1.27 o
  -1   3   2       56.72       55.93      2.02 o
   0   3   2      404.15      440.10      3.93 o
   1   3   2      943.03      955.04      7.52 o
   2   3   2      208.34      188.07      2.15 o
   3   3   2      552.16      555.73      6.58 o
   4   3   2       81.50       82.28      3.19 o
   5   3   2       53.12       80.47      1.56 o
   6   3   2      396.43      365.50      3.79 o
   7   3   2      214.61      213.23      2.54 o
   8   3   2      703.54      738.75      6.37 o
   9   3   2       90.95      101.62      2.17 o
  10   3   2        0.63        0.75      0.65 o
  11   3   2        0.63        0.89      0.69 o
  12   3   2      355.98      346.38      4.85 o
  13   3   2      187.75      181.37      4.71 o
  14   3   2       62.98       72.10      4.61 o
  15   3   2        8.58        7.40      2.16 o
  16   3   2        1.11        1.10      1.94 o
  17   3   2        2.35        0.00      1.93 o
  18   3   2        0.49        0.00      1.90 o
  19   3   2       10.18        4.58      2.97 o
 -18   4   2      263.84      243.97     19.51 o
 -17   4   2       45.15       50.82      4.96 o
 -16   4   2        6.26        3.82      4.82 o
 -15   4   2      137.67      126.67      6.49 o
 -14   4   2      338.59      349.65     10.26 o
 -13   4   2       25.09       26.05      7.23 o
 -12   4   2        8.13        5.71      1.45 o
 -11   4   2       17.48       21.20      2.73 o
 -10   4   2        0.92        1.11      0.98 o
  -9   4   2       51.73       53.30      1.47 o
  -8   4   2        0.49        0.00      0.54 o
  -7   4   2      154.78      142.27      2.73 o
  -6   4   2      179.32      180.07      2.87 o
  -5   4   2       63.61       68.12      1.57 o
  -4   4   2      169.96      161.70      2.91 o
  -3   4   2      177.40      189.93      2.62 o
  -2   4   2     6696.13     6349.83     44.88 o
  -1   4   2       61.08       61.73      1.58 o
   0   4   2       47.69       30.82      1.03 o
   1   4   2       58.11       79.73      1.76 o
   2   4   2        8.81        5.00      0.63 o
   3   4   2      148.65      142.36      2.03 o
   4   4   2       49.37       54.43      1.44 o
   5   4   2      137.23      139.28      2.26 o
   6   4   2      310.84      327.17      8.95 o
   7   4   2        0.19        1.02      0.61 o
   8   4   2      205.46      193.60      2.78 o
   9   4   2      244.59      261.60      3.90 o
  10   4   2      171.28      157.96      3.23 o
  11   4   2        0.37        0.00      0.59 o
  12   4   2        0.40        1.35      1.06 o
  13   4   2        0.71        1.99      1.20 o
  14   4   2       92.98       85.07      4.55 o
  15   4   2      118.01      124.41      5.66 o
  16   4   2        6.28        6.29      2.44 o
  17   4   2        0.88        0.00      3.70 o
  18   4   2        4.66        4.98      4.43 o
 -17   5   2        0.13        0.00      4.60 o
 -16   5   2        0.14        0.36      3.09 o
 -15   5   2       83.49       81.87      8.44 o
 -14   5   2      270.41      292.34      9.85 o
 -13   5   2        3.58        0.63      2.86 o
 -12   5   2       42.62       40.94      2.78 o
 -11   5   2       26.26       27.88      2.70 o
 -10   5   2      188.40      192.06      4.56 o
  -9   5   2       97.24       97.75      3.13 o
  -8   5   2      253.44      243.12      5.23 o
  -7   5   2       30.85       36.09      1.58 o
  -6   5   2      175.93      161.82      3.69 o
  -5   5   2      145.22      166.83      2.64 o
  -4   5   2        3.15        5.10      1.07 o
  -3   5   2      797.84      819.50      7.66 o
  -2   5   2       63.76       64.29      1.66 o
  -1   5   2       83.05       76.86      1.76 o
   0   5   2      347.31      328.46      3.89 o
   1   5   2       10.13       12.60      0.93 o
   2   5   2       23.06       25.06      1.14 o
   3   5   2       74.62       71.95      1.68 o
   4   5   2        0.08        0.00      0.59 o
   5   5   2       83.15       90.27      1.92 o
   6   5   2       16.39       18.99      1.09 o
   7   5   2       47.78       45.73      1.70 o
   8   5   2      102.80      104.67      2.19 o
   9   5   2        1.45        1.08      0.90 o
  10   5   2        0.05        0.71      1.01 o
  11   5   2      111.00      106.48      2.72 o
  12   5   2       65.59       75.16      3.20 o
  13   5   2       41.31       35.48      2.51 o
  14   5   2       57.80       56.91      4.80 o
  15   5   2       23.46       27.87      5.86 o
  16   5   2        6.09        1.10      4.03 o
 -15   6   2        3.70        0.44      3.13 o
 -14   6   2       18.91       16.28      3.87 o
 -13   6   2       31.74       32.21      4.31 o
 -12   6   2        2.66        2.61      1.51 o
 -11   6   2       48.27       46.13      2.33 o
 -10   6   2      197.87      195.30      6.48 o
  -9   6   2       12.35       12.09      1.20 o
  -8   6   2       10.85        9.05      1.13 o
  -7   6   2       27.13       20.29      1.35 o
  -6   6   2      115.71      107.11      2.40 o
  -5   6   2      523.11      507.23      5.75 o
  -4   6   2       55.03       67.63      2.24 o
  -3   6   2      942.85      895.70      9.08 o
  -2   6   2        5.10        3.02      0.99 o
  -1   6   2      138.65      126.08      2.59 o
   0   6   2       27.43       25.70      1.41 o
   1   6   2        2.65        3.89      0.94 o
   2   6   2       21.03       20.92      2.19 o
   3   6   2       83.17       70.28      1.98 o
   4   6   2       25.64       27.79      1.43 o
   5   6   2        1.26        0.00      0.84 o
   6   6   2       79.99       75.10      2.15 o
   7   6   2       74.87       71.74      2.15 o
   8   6   2       61.21       54.36      2.39 o
   9   6   2       29.26       33.52      1.93 o
  10   6   2       18.92       18.72      3.04 o
  11   6   2        0.52        3.33      1.93 o
  12   6   2        1.18        1.90      3.57 o
  13   6   2        0.00        1.40      2.07 o
  14   6   2        2.84        3.00      5.00 o
 -13   7   2        3.39        1.14      4.03 o
 -12   7   2       23.52       19.99      2.73 o
 -11   7   2       14.55       10.94      1.87 o
 -10   7   2        7.18        9.00      1.76 o
  -9   7   2        0.61        0.14      1.01 o
  -8   7   2        5.80        5.49      1.18 o
  -7   7   2        6.98        5.98      1.16 o
  -6   7   2        3.23        2.86      1.11 o
  -5   7   2        0.39        0.75      1.05 o
  -4   7   2       98.78       91.34      2.49 o
  -3   7   2      122.25      124.85      2.87 o
  -2   7   2       32.06       31.10      1.70 o
  -1   7   2       24.60       26.63      1.64 o
   0   7   2       16.12       13.95      1.37 o
   1   7   2      242.20      244.12      4.04 o
   2   7   2      212.01      220.99      3.82 o
   3   7   2        1.00        2.53      1.12 o
   4   7   2      172.64      160.10      3.26 o
   5   7   2        0.81        0.45      0.99 o
   6   7   2       19.47       17.29      1.46 o
   7   7   2        2.55        4.63      1.24 o
   8   7   2       19.63       17.40      2.26 o
   9   7   2       44.11       49.03      4.12 o
  10   7   2       25.72       26.69      2.07 o
  11   7   2       69.88       70.86      5.17 o
  -8   8   2        1.03        0.00      1.45 o
  -7   8   2        0.14        0.52      1.46 o
  -6   8   2        3.50        2.07      1.27 o
  -5   8   2       32.63       30.68      1.90 o
  -4   8   2        0.48        1.38      1.49 o
  -3   8   2       98.84       96.59      2.95 o
  -2   8   2        5.39        4.29      1.29 o
  -1   8   2        3.79        5.79      1.35 o
   0   8   2       56.01       57.46      3.22 o
   1   8   2       11.86        9.53      1.44 o
   2   8   2       51.59       48.04      2.19 o
   3   8   2       12.42       17.31      2.43 o
   4   8   2        7.35       11.61      1.51 o
   5   8   2       18.89       24.60      1.95 o
   6   8   2       83.32       87.40      2.81 o
   7   8   2        9.17       11.95      1.83 o
 -21   1   3       14.02       19.28      3.51 o
 -20   1   3        1.72        4.08      2.47 o
 -19   1   3        0.02        2.67      2.20 o
 -18   1   3        4.64        5.12      2.31 o
 -17   1   3       18.27       13.61      3.26 o
 -16   1   3       33.55       33.66      2.39 o
 -15   1   3        3.80        5.75      1.43 o
 -14   1   3      159.53      155.15      3.90 o
 -13   1   3      217.53      208.25      7.99 o
 -12   1   3      302.14      286.95      8.74 o
 -11   1   3       35.47       41.89      1.53 o
 -10   1   3       14.11       10.02      0.88 o
  -9   1   3     1195.24     1199.38     10.95 o
  -8   1   3      697.85      740.85      7.29 o
  -7   1   3       64.67       54.79      1.16 o
  -6   1   3       33.57       28.94      1.02 o
  -5   1   3     2538.96     2380.66     19.78 o
  -4   1   3       40.22       27.00      2.26 o
  -3   1   3     2700.17     2813.91     26.03 o
  -2   1   3    14055.86    14263.72    266.14 o
  -1   1   3     2880.79     2661.25     24.59 o
   0   1   3      245.36      148.24      2.21 o
   1   1   3      827.94      895.27      8.73 o
   2   1   3       14.16       12.93      0.77 o
   3   1   3        0.56        5.12      1.28 o
   4   1   3       46.30       64.37      1.05 o
   5   1   3      428.98      473.63      4.42 o
   6   1   3      738.54      775.67      6.85 o
   7   1   3      725.42      739.50      6.69 o
   8   1   3      226.67      228.88      2.77 o
   9   1   3      321.47      321.12      4.91 o
  10   1   3      594.05      572.65      6.19 o
  11   1   3      180.64      168.49      2.94 o
  12   1   3       63.05       65.08      1.87 o
  13   1   3       67.43       64.80      1.98 o
  14   1   3       37.48       35.72      4.72 o
  15   1   3        0.20        0.00      1.59 o
  16   1   3        4.43        9.80      2.17 o
  17   1   3        0.01        0.00      1.44 o
  18   1   3       29.25       21.14      5.09 o
  19   1   3        0.07        0.26      2.49 o
 -21   2   3        0.01        0.00      3.08 o
 -20   2   3        1.62        1.47      2.29 o
 -19   2   3        3.33        0.64      2.14 o
 -18   2   3       37.25       31.97      3.29 o
 -17   2   3      131.59      132.23      4.97 o
 -16   2   3        6.15        5.24      1.54 o
 -15   2   3       13.02       11.03      1.64 o
 -14   2   3        4.04        9.68      3.11 o
 -13   2   3       44.50       41.40      2.16 o
 -12   2   3      333.09      325.93      5.59 o
 -11   2   3      245.66      238.57      8.23 o
 -10   2   3     1362.78     1340.51     13.23 o
  -9   2   3     3099.23     3017.74     25.38 o
  -8   2   3      397.21      421.14      4.65 o
  -7   2   3     1165.89     1192.23     10.78 o
  -6   2   3       95.41       78.14      2.44 o
  -5   2   3      236.70      220.58      2.70 o
  -4   2   3     1070.08     1027.45      9.12 o
  -3   2   3      501.00      443.25      4.79 o
  -2   2   3     2001.48     2019.96     18.01 o
  -1   2   3     1620.29     1589.28     15.33 o
   0   2   3     3907.81     3805.00     29.69 o
   1   2   3     1088.66      993.02      8.89 o
   2   2   3       91.83      118.37      1.60 o
   3   2   3      277.97      283.57      3.01 o
   4   2   3        1.89        1.50      0.38 o
   5   2   3      864.86      844.95      7.07 o
   6   2   3      135.58      132.36      1.85 o
   7   2   3       29.09       24.86      0.90 o
   8   2   3      454.31      435.31      4.34 o
   9   2   3      590.61      608.74      6.66 o
  10   2   3      425.24      429.47      4.86 o
  11   2   3       23.98       26.72      1.27 o
  12   2   3       66.61       67.73      1.98 o
  13   2   3       54.08       58.74      2.63 o
  14   2   3      101.92      111.98      4.86 o
  15   2   3       21.70       21.94      2.76 o
  16   2   3       46.61       46.67      3.61 o
  17   2   3       65.35       71.57      4.51 o
  18   2   3        1.42        0.00      1.99 o
  19   2   3       14.18       11.60      3.86 o
 -19   3   3       64.66       58.34      7.98 o
 -18   3   3        4.93        8.27      3.79 o
 -17   3   3       37.27       45.75      4.45 o
 -16   3   3       79.70       68.16      4.20 o
 -15   3   3       34.91       38.10      2.64 o
 -14   3   3     1070.02     1003.86     23.52 o
 -13   3   3       27.44       25.51      1.84 o
 -12   3   3       95.83       81.00      2.67 o
 -11   3   3       71.46       62.75      2.00 o
 -10   3   3      131.43      127.15      3.10 o
  -9   3   3      484.84      457.18      4.40 o
  -8   3   3        4.70        8.56      0.76 o
  -7   3   3      247.87      230.55      2.61 o
  -6   3   3      102.18       97.27      1.50 o
  -5   3   3      107.64      107.60      2.09 o
  -4   3   3      386.75      390.08      3.63 o
  -3   3   3     1114.10     1062.98      8.87 o
  -2   3   3     1996.94     1910.21     14.97 o
  -1   3   3      921.79      865.73      7.38 o
   0   3   3     2011.11     1982.49     14.65 o
   1   3   3      202.23      194.64      2.20 o
   2   3   3      596.00      594.05      5.63 o
   3   3   3      183.62      203.26      2.45 o
   4   3   3       20.80       25.17      0.86 o
   5   3   3      370.91      415.16      3.94 o
   6   3   3     1000.31     1035.34      8.34 o
   7   3   3        1.03        4.20      1.09 o
   8   3   3      462.07      441.29      4.87 o
   9   3   3       22.26       28.28      1.18 o
  10   3   3       96.01       88.21      4.44 o
  11   3   3        9.51        8.75      1.16 o
  12   3   3        0.37        0.39      0.89 o
  13   3   3       38.27       36.88      1.89 o
  14   3   3      110.89      110.98      3.49 o
  15   3   3       47.69       46.06      3.59 o
  16   3   3       29.53       26.07      3.05 o
  17   3   3        3.78        1.98      2.11 o
  18   3   3        8.34       11.01      2.71 o
 -19   4   3        7.84        7.91      4.35 o
 -18   4   3      152.14      138.77      7.60 o
 -17   4   3        3.26        6.12      3.17 o
 -16   4   3        1.08        4.30      2.96 o
 -15   4   3        4.94        3.08      2.90 o
 -14   4   3       24.40       26.91      2.47 o
 -13   4   3        8.15        8.41      1.86 o
 -12   4   3       87.90       88.79      3.35 o
 -11   4   3       85.36       88.51      2.92 o
 -10   4   3       47.49       47.54      1.78 o
  -9   4   3       22.75       19.41      1.02 o
  -8   4   3        3.77        3.51      0.70 o
  -7   4   3      589.31      619.74      7.16 o
  -6   4   3      325.08      286.23      3.46 o
  -5   4   3        9.47        7.49      1.31 o
  -4   4   3      146.65      159.13      2.38 o
  -3   4   3     1939.30     1878.37     15.10 o
  -2   4   3      536.19      554.29      5.43 o
  -1   4   3       82.12       91.57      1.76 o
   0   4   3      402.15      384.57      3.83 o
   1   4   3        6.50        2.08      0.57 o
   2   4   3       74.92       83.82      1.55 o
   3   4   3        2.55        3.00      1.02 o
   4   4   3      363.49      346.36      4.03 o
   5   4   3       35.53       31.77      1.14 o
   6   4   3       70.25       81.98      1.73 o
   7   4   3       82.11       84.94      2.93 o
   8   4   3       12.03       12.50      1.01 o
   9   4   3        5.90        5.49      0.89 o
  10   4   3        1.87        1.55      0.79 o
  11   4   3        1.19        0.17      0.84 o
  12   4   3        5.60        3.10      1.21 o
  13   4   3       57.96       69.20      2.92 o
  14   4   3        1.20        1.71      1.39 o
  15   4   3        6.78        7.10      2.28 o
  16   4   3       16.43       15.51      2.76 o
  17   4   3        1.43        0.00      2.15 o
 -17   5   3        5.88        8.05      3.74 o
 -16   5   3        1.85        2.34      3.05 o
 -15   5   3       26.36       28.27      4.35 o
 -14   5   3       17.75       16.42      3.77 o
 -13   5   3       36.61       42.80      2.99 o
 -12   5   3       30.53       36.52      2.12 o
 -11   5   3      251.07      247.73      4.41 o
 -10   5   3      306.02      308.90      5.39 o
  -9   5   3       90.64       81.24      2.88 o
  -8   5   3        1.82        0.50      1.38 o
  -7   5   3      143.80      156.83      2.64 o
  -6   5   3      102.19      117.58      2.26 o
  -5   5   3       77.84       82.50      1.89 o
  -4   5   3      114.44      115.96      2.22 o
  -3   5   3        9.51        9.40      1.57 o
  -2   5   3      460.89      418.95      4.68 o
  -1   5   3        5.03        6.93      0.87 o
   0   5   3       94.70       93.93      3.02 o
   1   5   3      483.87      473.38      5.07 o
   2   5   3       27.73       28.51      1.27 o
   3   5   3       32.12       33.46      1.28 o
   4   5   3       43.03       47.88      1.58 o
   5   5   3       18.55       15.22      1.02 o
   6   5   3        0.93        1.52      0.61 o
   7   5   3        0.00        1.16      1.07 o
   8   5   3        2.63        3.23      0.87 o
   9   5   3      142.95      144.68      3.04 o
  10   5   3       15.27       22.07      1.51 o
  11   5   3      315.74      328.29      8.19 o
  12   5   3       80.70       78.65      3.35 o
  13   5   3        5.01        1.56      1.94 o
  14   5   3       16.22       18.49      2.61 o
  15   5   3        9.31        6.15      4.32 o
  16   5   3        6.31        5.20      4.80 o
 -15   6   3        9.31        6.06      3.71 o
 -14   6   3        1.25        4.89      3.13 o
 -13   6   3       74.68       73.77      4.38 o
 -12   6   3        5.62        4.03      1.39 o
 -11   6   3       16.09       16.46      2.52 o
 -10   6   3        0.04        0.00      1.11 o
  -9   6   3        3.96        1.64      1.62 o
  -8   6   3       13.56        8.86      2.14 o
  -7   6   3      103.33      105.69      2.43 o
  -6   6   3        8.81       10.34      1.16 o
  -5   6   3        2.02        1.51      1.33 o
  -4   6   3       63.80       61.64      1.94 o
  -3   6   3       37.05       26.79      1.49 o
  -2   6   3       51.06       57.89      2.14 o
  -1   6   3      113.40       98.18      2.23 o
   0   6   3        2.26        3.21      0.94 o
   1   6   3        0.50        0.00      0.83 o
   2   6   3       14.86       16.46      1.28 o
   3   6   3       20.96       24.48      1.42 o
   4   6   3      115.00      116.88      3.76 o
   5   6   3       32.98       31.91      1.58 o
   6   6   3       70.19       60.80      2.00 o
   7   6   3        1.45        1.04      1.12 o
   8   6   3        0.85        0.57      1.12 o
   9   6   3       23.21       20.20      1.75 o
  10   6   3      103.79      109.42      3.17 o
  11   6   3       55.73       59.02      5.25 o
  12   6   3        0.94        0.93      3.97 o
  13   6   3        5.17        4.75      2.36 o
  14   6   3       10.33       14.87      4.72 o
 -13   7   3       13.93       13.80      7.14 o
 -12   7   3        9.30        7.33      2.01 o
 -11   7   3        0.48        1.18      2.23 o
 -10   7   3        0.00        0.00      1.32 o
  -9   7   3        0.14        0.00      1.14 o
  -8   7   3        9.89        7.61      1.28 o
  -7   7   3       32.02       37.32      1.84 o
  -6   7   3       76.77       77.96      2.66 o
  -5   7   3        1.61        2.22      1.09 o
  -4   7   3       49.41       52.43      2.06 o
  -3   7   3       32.31       31.04      2.27 o
  -2   7   3      117.68      127.05      2.89 o
  -1   7   3      234.30      239.88      6.17 o
   0   7   3        3.75        4.71      1.15 o
   1   7   3        0.39        0.00      1.01 o
   2   7   3        1.96        1.43      1.09 o
   3   7   3        4.98        2.55      1.13 o
   4   7   3        0.07        0.00      1.02 o
   5   7   3       24.72       23.58      1.60 o
   6   7   3       26.63       29.51      1.87 o
   7   7   3        0.12        2.10      1.31 o
   8   7   3        5.05        3.97      1.37 o
   9   7   3       14.85       19.24      3.39 o
  10   7   3        2.57        2.50      2.12 o
  11   7   3        3.95        3.65      1.84 o
  -8   8   3       22.84       25.11      1.94 o
  -7   8   3        0.11        0.00      1.17 o
  -6   8   3        1.05        1.44      1.28 o
  -5   8   3        9.19       10.02      1.54 o
  -4   8   3        3.30        1.19      1.88 o
  -3   8   3       80.20       77.35      2.77 o
  -2   8   3        0.06        0.09      1.17 o
  -1   8   3        0.10        0.00      1.11 o
   0   8   3       11.88       12.56      1.46 o
   1   8   3        0.64        0.00      1.08 o
   2   8   3       12.08       15.75      1.77 o
   3   8   3        3.08        0.00      1.21 o
   4   8   3       18.16       18.12      1.71 o
   5   8   3        4.16        3.34      1.36 o
   6   8   3       21.07       21.67      2.01 o
   7   8   3       17.71       20.17      2.48 o
 -21   0   4       24.87       24.72      5.38 o
 -20   0   4        0.00        8.57      3.99 o
 -19   0   4       30.11       24.64      5.02 o
 -18   0   4       94.93       95.19      5.31 o
 -17   0   4       29.30       27.57      3.26 o
 -16   0   4      745.90      733.88     15.09 o
 -15   0   4        1.14        0.00      1.57 o
 -14   0   4        0.03        0.00      1.46 o
 -13   0   4      163.76      150.85      5.39 o
 -12   0   4      218.70      220.61      6.41 o
 -11   0   4      280.25      263.92      6.93 o
 -10   0   4       80.53       98.61      3.88 o
  -9   0   4       12.13       10.73      1.65 o
  -8   0   4     7569.10     8040.69    129.97 o
  -7   0   4        1.23        0.00      1.06 o
  -6   0   4     2167.81     2282.97     32.70 o
  -5   0   4     1893.69     2007.19     24.09 o
  -4   0   4      371.47      355.94      5.84 o
  -3   0   4     1158.40     1165.86     16.20 o
  -2   0   4      133.81      108.08      3.52 o
  -1   0   4     8331.94     8321.29    128.88 o
   0   0   4    18193.31    18383.11    233.07 o
   1   0   4     1469.88     1336.85     18.11 o
   2   0   4     7005.27     6898.23    107.26 o
   3   0   4     5602.84     5297.03     66.40 o
   4   0   4     1050.13     1077.16     14.90 o
   5   0   4       97.66       73.04      2.51 o
   6   0   4      670.88      769.57     11.39 o
   7   0   4     2631.62     2956.91     34.84 o
   8   0   4      740.61      737.04      9.63 o
   9   0   4      494.44      559.47      9.24 o
  10   0   4       44.02       42.23      2.15 o
  11   0   4       86.22       82.76      2.96 o
  12   0   4       27.76       32.72      2.09 o
  13   0   4      206.99      213.71      5.23 o
  14   0   4        2.69        0.86      1.69 o
  15   0   4      183.71      184.84      9.12 o
  16   0   4        2.49        8.35      2.86 o
  17   0   4       17.91        7.95      3.08 o
  18   0   4        2.84        1.24      3.00 o
  19   0   4       25.03       23.36      4.61 o
 -21   1   4        1.46        1.73      2.66 o
 -20   1   4       17.99        8.03      4.43 o
 -19   1   4        0.10        0.00      2.30 o
 -18   1   4        3.34        0.37      1.49 o
 -17   1   4      337.57      320.94      6.52 o
 -16   1   4       22.54       27.16      2.27 o
 -15   1   4        0.17        0.47      1.30 o
 -14   1   4       19.04       16.30      1.66 o
 -13   1   4       66.01       65.57      2.64 o
 -12   1   4      147.72      137.87      3.52 o
 -11   1   4      261.05      273.56      5.19 o
 -10   1   4       14.24       12.17      1.34 o
  -9   1   4     1075.06     1182.72     13.65 o
  -8   1   4       21.34       25.35      1.55 o
  -7   1   4      838.39      879.07      8.88 o
  -6   1   4     1138.88     1134.72     10.22 o
  -5   1   4      453.84      414.41      4.41 o
  -4   1   4     8802.97     8710.63     87.50 o
  -3   1   4      571.34      574.98      6.21 o
  -2   1   4     6373.62     6204.42     63.51 o
  -1   1   4    20088.23    20247.18    220.96 o
   0   1   4      316.26      345.27      4.01 o
   1   1   4       78.34       95.13      1.59 o
   2   1   4      352.37      399.40      3.83 o
   3   1   4      796.55      881.14     11.01 o
   4   1   4     4426.02     4687.96     38.85 o
   5   1   4       16.58       11.27      0.72 o
   6   1   4     2056.07     2243.56     19.39 o
   7   1   4       54.78       52.70      1.65 o
   8   1   4      252.93      282.14      3.62 o
   9   1   4     1037.25     1118.60     10.68 o
  10   1   4       21.18       18.59      1.14 o
  11   1   4       13.22       17.70      1.15 o
  12   1   4      396.88      388.21      6.24 o
  13   1   4      197.86      204.78      3.63 o
  14   1   4        0.01        0.97      1.24 o
  15   1   4       43.05       36.44      7.16 o
  16   1   4       18.40       16.75      2.58 o
  17   1   4        1.01        0.57      1.80 o
  18   1   4        6.13        7.64      2.35 o
 -21   2   4        3.28        0.00      3.19 o
 -20   2   4        1.88        0.17      2.29 o
 -19   2   4        0.51        1.23      1.99 o
 -18   2   4       82.60       89.31      4.40 o
 -17   2   4        3.82        0.33      2.07 o
 -16   2   4      181.32      178.65      4.88 o
 -15   2   4      226.31      226.89      5.08 o
 -14   2   4        2.37        2.98      1.18 o
 -13   2   4       89.08       75.63      2.80 o
 -12   2   4       15.19       12.11      2.29 o
 -11   2   4       10.82       10.85      1.65 o
 -10   2   4      403.13      427.26      5.58 o
  -9   2   4       68.59       58.02      2.17 o
  -8   2   4      850.63      911.52      8.74 o
  -7   2   4     4123.47     4275.81     35.10 o
  -6   2   4      102.53      114.03      3.03 o
  -5   2   4      115.20      101.55      1.80 o
  -4   2   4     1531.73     1618.02     14.53 o
  -3   2   4     1104.89     1094.21      9.66 o
  -2   2   4     1423.07     1338.91     12.19 o
  -1   2   4      292.26      323.94      3.12 o
   0   2   4     2902.59     2936.55     23.25 o
   1   2   4     1241.16     1204.16      9.59 o
   2   2   4       92.21       87.37      1.39 o
   3   2   4      237.90      220.58      2.45 o
   4   2   4        7.25        6.57      0.54 o
   5   2   4       57.01       60.28      1.19 o
   6   2   4      911.26      969.26      8.13 o
   7   2   4      719.49      754.49      7.13 o
   8   2   4      548.49      573.44      5.84 o
   9   2   4       41.65       41.57      1.35 o
  10   2   4        4.82        4.54      1.04 o
  11   2   4      250.05      249.97      3.95 o
  12   2   4       48.16       53.05      1.84 o
  13   2   4       94.68      102.24      2.84 o
  14   2   4        1.11        0.00      1.21 o
  15   2   4       27.98       19.92      2.64 o
  16   2   4       14.82       17.19      2.69 o
  17   2   4        0.12        0.47      2.15 o
  18   2   4       18.08       13.12      2.75 o
 -19   3   4       22.82       39.87      4.83 o
 -18   3   4      144.34      144.64      7.30 o
 -17   3   4      232.45      261.07      7.88 o
 -16   3   4       24.66       29.68      3.77 o
 -15   3   4        4.88        6.26      2.05 o
 -14   3   4      189.66      196.61      5.29 o
 -13   3   4      122.26      123.50      4.03 o
 -12   3   4       14.58       18.36      1.59 o
 -11   3   4       13.47       11.71      0.97 o
 -10   3   4       25.77       30.59      2.57 o
  -9   3   4       43.98       42.23      1.26 o
  -8   3   4       21.94       30.85      0.99 o
  -7   3   4      227.96      240.60      3.82 o
  -6   3   4      423.30      430.79      4.54 o
  -5   3   4      288.52      287.16      3.45 o
  -4   3   4     1040.58      954.07      8.20 o
  -3   3   4       42.69       35.48      1.08 o
  -2   3   4       50.57       61.47      1.32 o
  -1   3   4      229.83      256.07      2.95 o
   0   3   4      620.35      634.23      5.39 o
   1   3   4       40.76       47.78      1.23 o
   2   3   4      470.18      478.96      4.83 o
   3   3   4       70.91       77.55      1.38 o
   4   3   4       18.89       23.04      0.87 o
   5   3   4     1883.47     1899.28     14.30 o
   6   3   4       10.49       12.30      0.97 o
   7   3   4      545.15      525.51      5.52 o
   8   3   4       35.03       38.72      1.34 o
   9   3   4       74.40       78.61      1.86 o
  10   3   4      261.86      257.31      5.05 o
  11   3   4        7.93        7.35      1.02 o
  12   3   4       18.75       10.59      1.09 o
  13   3   4       67.72       60.35      2.36 o
  14   3   4        8.39        7.53      1.54 o
  15   3   4       51.87       52.95      6.01 o
  16   3   4       64.40       58.85      4.18 o
  17   3   4       12.37       18.73      3.04 o
  18   3   4        4.84        6.51      2.87 o
 -19   4   4        4.14        3.40      3.57 o
 -18   4   4      202.49      203.22      8.88 o
 -17   4   4        0.41        4.59      3.17 o
 -16   4   4      129.42      119.70      6.64 o
 -15   4   4       48.71       58.32      7.08 o
 -14   4   4      161.97      185.30      6.01 o
 -13   4   4        2.24        5.71      2.75 o
 -12   4   4      123.07      114.98      4.50 o
 -11   4   4       36.75       31.70      2.01 o
 -10   4   4        1.19        1.33      1.18 o
  -9   4   4       37.49       39.96      1.35 o
  -8   4   4      131.17      137.46      2.29 o
  -7   4   4      374.03      382.11      6.17 o
  -6   4   4        1.80        0.00      0.59 o
  -5   4   4      134.92      135.13      2.22 o
  -4   4   4      824.84      835.33      7.62 o
  -3   4   4       32.09       37.72      1.53 o
  -2   4   4       27.03       17.37      0.97 o
  -1   4   4        1.84        3.36      0.67 o
   0   4   4      316.92      313.98      3.33 o
   1   4   4     1850.54     1835.77     14.01 o
   2   4   4      588.02      589.55      5.38 o
   3   4   4       86.18       75.02      1.67 o
   4   4   4      796.58      799.66      6.92 o
   5   4   4      436.10      461.19      4.55 o
   6   4   4       49.92       43.96      2.23 o
   7   4   4        2.95        2.02      0.86 o
   8   4   4      214.65      211.43      4.58 o
   9   4   4        3.76        4.39      0.88 o
  10   4   4      175.10      167.18      4.48 o
  11   4   4        9.28        8.07      1.03 o
  12   4   4        2.41        0.29      0.95 o
  13   4   4        0.63        0.00      1.11 o
  14   4   4        7.20        5.95      1.64 o
  15   4   4        1.29        1.89      2.03 o
  16   4   4       15.66       14.22      2.64 o
  17   4   4       21.78       18.33      5.69 o
 -17   5   4       19.87       26.04      4.61 o
 -16   5   4       69.66       77.43      6.11 o
 -15   5   4       22.61       25.07      3.12 o
 -14   5   4        0.27        0.00      1.50 o
 -13   5   4        0.03        0.50      1.53 o
 -12   5   4        4.45        3.36      1.59 o
 -11   5   4      117.92      117.64      4.08 o
 -10   5   4      140.77      132.85      5.18 o
  -9   5   4        8.98        7.92      1.60 o
  -8   5   4      370.00      348.49      5.20 o
  -7   5   4      198.29      192.22      3.00 o
  -6   5   4      405.57      420.39      4.86 o
  -5   5   4       10.13       10.09      0.98 o
  -4   5   4       84.28       80.77      2.99 o
  -3   5   4      112.55      108.53      2.76 o
  -2   5   4       61.03       61.18      1.69 o
  -1   5   4      314.42      295.05      3.76 o
   0   5   4        8.01        8.94      1.01 o
   1   5   4      151.19      145.79      2.47 o
   2   5   4       79.34       70.96      2.36 o
   3   5   4        7.00        8.75      0.89 o
   4   5   4        8.55        8.67      1.69 o
   5   5   4      242.44      216.35      7.28 o
   6   5   4       33.16       27.24      1.43 o
   7   5   4       14.75       12.53      1.74 o
   8   5   4       11.77       13.31      1.52 o
   9   5   4       76.39       63.60      2.99 o
  10   5   4      111.95      110.10      2.95 o
  11   5   4        6.69        6.64      1.40 o
  12   5   4        2.26        0.00      1.50 o
  13   5   4       31.69       35.31      3.19 o
  14   5   4       16.84       23.96      3.33 o
  15   5   4       10.26        4.39      4.17 o
 -15   6   4       12.09        8.50      3.74 o
 -14   6   4        0.73        0.15      2.19 o
 -13   6   4       18.46       22.33      2.65 o
 -12   6   4        0.12        0.00      1.46 o
 -11   6   4       70.26       79.96      2.76 o
 -10   6   4       55.25       50.36      2.28 o
  -9   6   4        8.24        4.70      1.14 o
  -8   6   4       47.22       47.36      1.92 o
  -7   6   4      491.88      492.26      5.76 o
  -6   6   4       94.16      100.83      2.39 o
  -5   6   4        0.60        0.00      0.93 o
  -4   6   4       38.06       42.34      1.70 o
  -3   6   4      232.41      236.81      3.61 o
  -2   6   4        5.40        4.17      1.03 o
  -1   6   4      206.01      193.12      3.41 o
   0   6   4        2.46        3.14      1.01 o
   1   6   4      210.15      209.13      3.28 o
   2   6   4        7.47        9.61      1.09 o
   3   6   4       39.88       43.47      1.63 o
   4   6   4       83.70       83.51      2.21 o
   5   6   4       22.96       26.21      1.50 o
   6   6   4       45.68       43.53      2.05 o
   7   6   4       52.89       50.16      3.96 o
   8   6   4       92.83       95.53      2.88 o
   9   6   4        0.30        1.44      1.19 o
  10   6   4        0.60        0.66      1.24 o
  11   6   4        6.12        7.81      1.54 o
  12   6   4       38.36       46.79      3.92 o
  13   6   4       51.40       57.35      4.76 o
 -13   7   4        0.34        3.82      2.46 o
 -12   7   4        0.55        0.52      1.72 o
 -11   7   4        6.94        8.53      2.17 o
 -10   7   4        3.32        2.22      1.64 o
  -9   7   4        1.74        0.95      2.17 o
  -8   7   4        0.06        0.00      1.00 o
  -7   7   4        1.32        1.29      1.16 o
  -6   7   4      104.45      103.54      2.74 o
  -5   7   4       17.90       15.96      1.45 o
  -4   7   4       41.30       35.77      1.86 o
  -3   7   4       31.08       37.18      1.85 o
  -2   7   4        2.15        0.88      1.07 o
  -1   7   4        1.12        0.00      1.02 o
   0   7   4       51.68       55.58      2.15 o
   1   7   4      134.45      119.38      2.88 o
   2   7   4      173.14      170.27      5.08 o
   3   7   4       40.84       46.59      2.01 o
   4   7   4      108.73       98.55      2.70 o
   5   7   4       22.09       24.46      2.28 o
   6   7   4        3.50        4.26      1.80 o
   7   7   4       34.65       34.57      2.21 o
   8   7   4        3.76        4.74      1.53 o
   9   7   4        1.70        0.00      1.41 o
  10   7   4        0.03        0.41      1.85 o
  -8   8   4        1.23        0.16      1.54 o
  -7   8   4       11.95       14.89      1.67 o
  -6   8   4       20.88       22.88      2.13 o
  -5   8   4       67.77       69.40      2.60 o
  -4   8   4       16.49       15.33      1.73 o
  -3   8   4       10.09        7.85      1.45 o
  -2   8   4        0.01        0.00      1.12 o
  -1   8   4       12.77        9.10      1.42 o
   0   8   4        6.51        4.83      1.58 o
   1   8   4        0.40        0.00      1.14 o
   2   8   4        0.16        0.46      1.23 o
   3   8   4       10.11        8.77      1.41 o
   4   8   4       11.10        9.14      1.60 o
   5   8   4        0.01        0.19      1.46 o
   6   8   4       23.63       22.70      2.33 o
 -21   1   5        1.77        0.00      4.58 o
 -20   1   5        3.59        2.08      4.67 o
 -19   1   5        0.12        0.47      1.65 o
 -18   1   5       15.29       19.33      2.16 o
 -17   1   5       16.25       14.88      2.03 o
 -16   1   5        0.84        4.59      1.42 o
 -15   1   5        1.94        1.64      1.24 o
 -14   1   5       31.46       38.29      2.30 o
 -13   1   5      157.71      169.79      5.88 o
 -12   1   5      590.51      593.97     14.26 o
 -11   1   5      596.45      646.43      8.98 o
 -10   1   5      242.95      274.89      4.02 o
  -9   1   5       27.33       31.26      1.23 o
  -8   1   5       47.90       47.48      1.16 o
  -7   1   5       72.77       63.75      1.31 o
  -6   1   5      282.89      266.99      4.35 o
  -5   1   5     1069.23     1012.99     14.49 o
  -4   1   5      366.89      351.13      3.92 o
  -3   1   5       33.51       38.00      2.12 o
  -2   1   5      467.58      450.68      5.22 o
  -1   1   5      126.65      105.18      2.03 o
   0   1   5       26.92       38.87      1.13 o
   1   1   5       13.61       26.02      0.79 o
   2   1   5      302.81      260.84      2.88 o
   3   1   5        7.16        3.51      0.44 o
   4   1   5      154.35      157.05      2.26 o
   5   1   5     2620.88     2670.03     22.88 o
   6   1   5     1193.69     1208.08     11.17 o
   7   1   5       35.21       33.86      1.71 o
   8   1   5       34.39       33.89      1.36 o
   9   1   5      227.21      207.54      3.39 o
  10   1   5       30.46       25.06      1.33 o
  11   1   5        7.34        6.65      0.99 o
  12   1   5       39.38       37.98      1.66 o
  13   1   5      122.81      111.93      2.71 o
  14   1   5        3.90        2.42      1.06 o
  15   1   5       69.01       64.52      4.06 o
  16   1   5       73.55       87.85      4.61 o
  17   1   5        4.54        3.38      2.22 o
  18   1   5       31.80       37.31      3.81 o
 -20   2   5        1.17        1.31      2.96 o
 -19   2   5        0.13        0.00      1.95 o
 -18   2   5       22.87       23.23      3.42 o
 -17   2   5        1.35        0.51      1.38 o
 -16   2   5        2.80        3.97      1.53 o
 -15   2   5       66.68       63.39      3.52 o
 -14   2   5       61.13       55.75      2.64 o
 -13   2   5       11.86       10.40      1.96 o
 -12   2   5        2.62        0.52      1.23 o
 -11   2   5       49.95       47.74      2.78 o
 -10   2   5      304.77      286.61      4.28 o
  -9   2   5      508.43      537.37     11.36 o
  -8   2   5      147.71      150.72      2.41 o
  -7   2   5      748.43      720.63      7.23 o
  -6   2   5      197.55      183.66      2.47 o
  -5   2   5      272.41      273.92      3.08 o
  -4   2   5     1156.51     1184.86     10.83 o
  -3   2   5      464.48      458.39      4.50 o
  -2   2   5       92.00      103.78      1.46 o
  -1   2   5      244.33      240.27      2.67 o
   0   2   5      344.72      357.53      3.63 o
   1   2   5      810.76      771.85      6.59 o
   2   2   5      230.72      259.14      2.82 o
   3   2   5      709.69      741.48      6.43 o
   4   2   5        5.16        5.29      0.53 o
   5   2   5       10.52       10.51      0.89 o
   6   2   5       82.95      102.64      1.84 o
   7   2   5      121.84      125.49      2.11 o
   8   2   5      668.50      696.50      9.23 o
   9   2   5       36.90       39.51      1.53 o
  10   2   5       29.04       30.34      1.46 o
  11   2   5       76.15       85.17      2.89 o
  12   2   5       53.60       50.28      1.92 o
  13   2   5      285.68      285.46      4.63 o
  14   2   5        7.81        6.95      1.80 o
  15   2   5      150.10      167.01      6.31 o
  16   2   5       17.32       18.11      3.83 o
  17   2   5       95.13       97.83      6.21 o
  18   2   5        0.28        0.54      2.39 o
 -20   3   5       68.06       61.78      7.51 o
 -19   3   5      164.25      155.73      7.97 o
 -18   3   5       81.08       71.99      4.76 o
 -17   3   5       47.12       43.11      3.92 o
 -16   3   5       84.64       80.02      4.66 o
 -15   3   5        6.40        8.40      2.21 o
 -14   3   5       65.57       57.41      3.77 o
 -13   3   5      141.18      137.52      5.07 o
 -12   3   5       35.43       33.80      2.43 o
 -11   3   5      152.18      158.72      3.56 o
 -10   3   5       22.39       22.10      1.28 o
  -9   3   5      493.72      458.09      5.23 o
  -8   3   5      431.47      411.29      5.51 o
  -7   3   5      107.46      129.60      1.89 o
  -6   3   5      195.70      206.89      2.48 o
  -5   3   5      191.59      209.00      2.98 o
  -4   3   5      428.77      405.80      4.37 o
  -3   3   5       40.06       52.78      1.67 o
  -2   3   5      858.94      873.40      7.66 o
  -1   3   5       99.51       97.10      1.84 o
   0   3   5      480.30      511.77      4.62 o
   1   3   5      614.94      627.07      6.02 o
   2   3   5      446.06      485.05      4.48 o
   3   3   5       49.20       65.02      1.97 o
   4   3   5      288.78      268.37      2.97 o
   5   3   5      873.06      919.88      8.52 o
   6   3   5      862.62      886.70      8.94 o
   7   3   5      177.24      176.05      3.30 o
   8   3   5        0.04        1.68      0.80 o
   9   3   5      293.34      308.86      4.06 o
  10   3   5        2.50        1.27      0.83 o
  11   3   5      108.10      106.05      2.63 o
  12   3   5        4.15        7.59      1.18 o
  13   3   5      475.80      477.24      8.38 o
  14   3   5       26.05       26.01      1.86 o
  15   3   5       12.25        8.45      2.27 o
  16   3   5        6.05        4.61      2.13 o
  17   3   5        6.92        3.01      3.73 o
 -19   4   5        2.14        0.00      4.28 o
 -18   4   5        0.01        0.90      3.33 o
 -17   4   5        7.63        5.39      2.65 o
 -16   4   5        1.21        0.31      3.35 o
 -15   4   5      123.02      122.57      4.60 o
 -14   4   5        4.60        4.81      1.90 o
 -13   4   5        3.96        1.86      1.59 o
 -12   4   5       92.77       98.18      3.84 o
 -11   4   5       49.18       49.32      2.07 o
 -10   4   5       24.93       25.30      1.70 o
  -9   4   5        7.70       10.14      1.45 o
  -8   4   5      117.19      111.00      2.10 o
  -7   4   5      223.39      209.93      5.13 o
  -6   4   5        3.51        5.07      0.90 o
  -5   4   5      302.12      244.71      3.22 o
  -4   4   5      262.89      290.43      3.58 o
  -3   4   5     1814.39     1794.85     14.70 o
  -2   4   5      562.81      559.76      5.62 o
  -1   4   5       65.04       65.98      1.57 o
   0   4   5       47.86       41.47      1.39 o
   1   4   5      819.81      872.51      7.93 o
   2   4   5      152.87      129.93      2.28 o
   3   4   5       85.68       84.20      1.74 o
   4   4   5       14.23       10.31      0.86 o
   5   4   5        6.14        6.30      0.86 o
   6   4   5        2.49        0.00      0.68 o
   7   4   5       12.20       16.16      1.33 o
   8   4   5      149.79      150.14      3.97 o
   9   4   5        8.05        5.17      0.93 o
  10   4   5        0.00        0.00      0.91 o
  11   4   5        2.92        2.69      1.04 o
  12   4   5       70.26       71.58      2.36 o
  13   4   5      106.09      109.70      4.12 o
  14   4   5       18.88       19.85      2.63 o
  15   4   5        3.06        1.05      2.08 o
  16   4   5       15.95       18.42      4.71 o
 -17   5   5       11.05       16.03      7.31 o
 -16   5   5        0.14        1.07      2.24 o
 -15   5   5       31.63       37.48      3.13 o
 -14   5   5       23.96       24.39      2.72 o
 -13   5   5        1.46        2.15      1.68 o
 -12   5   5       61.71       65.91      3.36 o
 -11   5   5        0.07        0.00      1.06 o
 -10   5   5       62.61       62.16      3.98 o
  -9   5   5        9.27        9.61      1.57 o
  -8   5   5      171.85      176.20      3.57 o
  -7   5   5      725.68      731.25      7.37 o
  -6   5   5       45.16       52.61      1.72 o
  -5   5   5      273.51      248.80      3.50 o
  -4   5   5      110.34      117.71      2.31 o
  -3   5   5      142.44      137.55      2.50 o
  -2   5   5       12.63       14.69      1.08 o
  -1   5   5      173.57      153.00      2.62 o
   0   5   5      374.21      354.59      4.30 o
   1   5   5       54.28       51.56      1.61 o
   2   5   5      127.80      130.72      2.89 o
   3   5   5        9.36        5.90      0.86 o
   4   5   5      212.59      183.54      7.40 o
   5   5   5       10.73        8.89      1.18 o
   6   5   5       11.50       12.73      1.21 o
   7   5   5        9.84        5.29      1.45 o
   8   5   5        5.74        4.85      1.09 o
   9   5   5       36.88       39.05      1.81 o
  10   5   5        0.44        0.00      0.89 o
  11   5   5       14.91       14.01      1.57 o
  12   5   5       56.83       66.44      2.66 o
  13   5   5        9.40        4.91      2.67 o
  14   5   5       16.46       12.71      3.26 o
  15   5   5        0.80        6.37      4.28 o
 -15   6   5        0.70        0.38      3.31 o
 -14   6   5       12.67       10.23      4.37 o
 -13   6   5        2.61        2.84      2.78 o
 -12   6   5       14.07       18.15      2.95 o
 -11   6   5        7.39        7.75      1.50 o
 -10   6   5        0.79        0.00      1.05 o
  -9   6   5        7.45        8.21      1.40 o
  -8   6   5        9.42       11.74      1.20 o
  -7   6   5       35.12       34.21      2.59 o
  -6   6   5       84.56       78.87      2.22 o
  -5   6   5      603.21      593.55      7.66 o
  -4   6   5        1.11        2.16      1.53 o
  -3   6   5      281.17      253.65      4.55 o
  -2   6   5       13.37       13.65      1.26 o
  -1   6   5      198.07      206.55      3.50 o
   0   6   5       17.51       16.43      1.24 o
   1   6   5       51.87       48.48      1.79 o
   2   6   5       28.57       32.83      1.53 o
   3   6   5       54.84       56.34      2.39 o
   4   6   5       16.60       18.86      1.32 o
   5   6   5       19.76       13.89      1.89 o
   6   6   5       17.23       21.95      1.67 o
   7   6   5        1.27        0.00      1.14 o
   8   6   5       54.39       51.67      3.82 o
   9   6   5        9.31        7.67      1.43 o
  10   6   5       11.50       14.09      2.12 o
  11   6   5       15.11       15.70      1.86 o
  12   6   5       16.52       22.83      2.93 o
  13   6   5        2.64        4.83      2.89 o
 -12   7   5        0.07        1.68      1.97 o
 -11   7   5        4.52        4.74      1.65 o
 -10   7   5        0.09        0.00      1.33 o
  -9   7   5        0.41        2.14      1.39 o
  -8   7   5        5.39        3.74      1.18 o
  -7   7   5       14.95       14.65      1.50 o
  -6   7   5       59.87       61.41      2.28 o
  -5   7   5        9.55       10.40      1.37 o
  -4   7   5        3.34        1.85      1.13 o
  -3   7   5        7.23        6.93      1.26 o
  -2   7   5        0.42        0.00      0.99 o
  -1   7   5        0.00        0.00      1.00 o
   0   7   5        6.68        6.18      1.29 o
   1   7   5       70.30       66.09      4.49 o
   2   7   5       15.49       19.30      2.00 o
   3   7   5      114.78      106.77      2.81 o
   4   7   5        0.05        0.44      1.19 o
   5   7   5       36.55       34.89      2.13 o
   6   7   5       39.50       41.62      4.95 o
   7   7   5        1.28        3.31      1.40 o
   8   7   5       17.46       19.04      1.93 o
   9   7   5       28.16       28.08      2.21 o
  10   7   5        1.94        0.85      1.94 o
  -8   8   5        1.95        0.65      1.71 o
  -7   8   5        9.28       13.59      1.68 o
  -6   8   5       14.72       13.82      1.68 o
  -5   8   5       16.91       19.30      1.73 o
  -4   8   5        1.30        0.00      1.25 o
  -3   8   5       18.18       21.50      2.29 o
  -2   8   5        1.03        0.00      1.32 o
  -1   8   5        0.27        1.97      1.27 o
   0   8   5       13.03        9.61      1.49 o
   1   8   5        9.05        7.58      2.16 o
   2   8   5       26.98       31.39      2.77 o
   3   8   5        4.25        2.94      1.46 o
   4   8   5       28.39       28.49      2.43 o
   5   8   5        3.63        0.90      1.97 o
 -21   0   6        5.38        9.81      4.28 o
 -20   0   6       31.04       38.78      4.36 o
 -19   0   6       29.98       33.87      3.95 o
 -18   0   6       79.12       69.29      4.87 o
 -17   0   6       49.39       54.82      4.32 o
 -16   0   6        3.42        3.66      2.20 o
 -15   0   6      209.83      196.48      6.93 o
 -14   0   6       46.69       47.57      3.66 o
 -13   0   6      176.38      198.56      6.60 o
 -12   0   6       40.55       60.21      3.66 o
 -11   0   6      354.38      339.25      8.47 o
 -10   0   6      693.87      804.65     14.92 o
  -9   0   6      540.11      609.51     11.93 o
  -8   0   6      312.19      293.75      7.19 o
  -7   0   6      194.49      180.88      3.59 o
  -6   0   6      526.18      502.48      7.61 o
  -5   0   6       15.51       19.04      1.21 o
  -4   0   6     1017.82     1112.36     14.50 o
  -3   0   6      750.01      657.13     11.20 o
  -2   0   6     1725.82     1709.19     23.65 o
  -1   0   6     1665.00     1694.84     22.60 o
   0   0   6        8.73        4.32      0.73 o
   1   0   6     5955.54     6216.08     68.22 o
   2   0   6     1418.43     1466.33     17.38 o
   3   0   6      454.49      535.71      7.21 o
   4   0   6     1810.62     1835.24     24.84 o
   5   0   6      659.88      648.33     10.27 o
   6   0   6      728.38      738.98     11.69 o
   7   0   6     3862.41     4190.76     54.09 o
   8   0   6     1099.20     1100.98     16.34 o
   9   0   6      291.85      263.69      5.75 o
  10   0   6      152.43      164.94      8.17 o
  11   0   6      148.49      134.97      4.11 o
  12   0   6        6.83        8.80      1.56 o
  13   0   6       33.93       27.73      3.53 o
  14   0   6      108.90       90.13      3.76 o
  15   0   6      146.04      150.48      8.39 o
  16   0   6        5.54        9.56      3.22 o
  17   0   6        2.68        2.23      2.93 o
 -21   1   6       42.11       52.83      5.29 o
 -20   1   6       13.15       13.53      2.50 o
 -19   1   6        9.14        9.21      5.00 o
 -18   1   6        0.53        0.09      1.61 o
 -17   1   6      140.66      144.61      4.79 o
 -16   1   6       21.48       19.65      2.03 o
 -15   1   6        6.47        8.00      1.57 o
 -14   1   6        2.09        1.13      1.17 o
 -13   1   6        0.29        0.57      1.01 o
 -12   1   6       16.35       18.36      1.68 o
 -11   1   6        5.68        3.28      1.21 o
 -10   1   6      203.20      200.74      4.29 o
  -9   1   6     3715.00     3966.96     39.03 o
  -8   1   6        7.07       10.88      2.22 o
  -7   1   6       77.54       85.58      1.66 o
  -6   1   6     1338.42     1307.33     11.92 o
  -5   1   6      202.12      230.95      5.57 o
  -4   1   6      145.63      103.05      1.85 o
  -3   1   6       33.84       44.80      1.57 o
  -2   1   6       34.55       29.66      2.12 o
  -1   1   6        0.00        0.00      0.35 o
   0   1   6      211.85      194.59      2.49 o
   1   1   6      878.18     1009.37      8.83 o
   2   1   6       98.27       87.11      1.53 o
   3   1   6      455.66      477.67      4.85 o
   4   1   6      160.19      183.82      2.62 o
   5   1   6     1147.54     1219.63     11.31 o
   6   1   6      251.74      241.79      3.26 o
   7   1   6     1119.13     1170.98     11.11 o
   8   1   6       68.99       80.30      2.12 o
   9   1   6       17.68       15.72      1.14 o
  10   1   6      464.13      448.95      5.95 o
  11   1   6      363.81      344.17      5.07 o
  12   1   6        0.75        0.34      1.03 o
  13   1   6        1.50        1.34      1.20 o
  14   1   6      451.16      374.93      5.70 o
  15   1   6       14.31       18.05      2.70 o
  16   1   6       81.19       95.36      5.01 o
  17   1   6        3.34        8.00      2.48 o
 -21   2   6       63.95       35.49      9.16 o
 -20   2   6        1.34        3.23      3.55 o
 -19   2   6        0.80        0.00      4.41 o
 -18   2   6       45.35       37.93      4.85 o
 -17   2   6        4.50        6.72      1.83 o
 -16   2   6      108.67       99.96      3.69 o
 -15   2   6        2.12        0.51      1.24 o
 -14   2   6       22.95       22.22      2.37 o
 -13   2   6       12.81       10.51      1.45 o
 -12   2   6       15.53       14.15      1.58 o
 -11   2   6        2.12        6.40      1.48 o
 -10   2   6      439.47      435.30      5.83 o
  -9   2   6      659.44      702.03      8.18 o
  -8   2   6        6.16       11.42      0.74 o
  -7   2   6      157.71      161.20      2.30 o
  -6   2   6      149.33      157.87      2.24 o
  -5   2   6        0.82        0.90      0.60 o
  -4   2   6     1007.84     1139.79     12.29 o
  -3   2   6     1230.90     1204.03      9.51 o
  -2   2   6     3519.49     3699.29     28.23 o
  -1   2   6      372.10      350.21      3.98 o
   0   2   6     2923.90     3018.00     21.95 o
   1   2   6        6.17       12.93      0.69 o
   2   2   6      315.24      274.93      3.05 o
   3   2   6      947.26      799.87      6.99 o
   4   2   6      161.49      142.38      2.32 o
   5   2   6      838.96      874.91      8.10 o
   6   2   6      139.12      162.53      2.72 o
   7   2   6      936.55      953.36      8.89 o
   8   2   6      192.52      198.91      3.43 o
   9   2   6        7.19        5.49      1.71 o
  10   2   6        4.67        2.93      0.93 o
  11   2   6       47.76       51.07      1.94 o
  12   2   6      137.29      145.63      3.19 o
  13   2   6      154.24      154.66      3.40 o
  14   2   6      202.93      195.95      4.89 o
  15   2   6      120.52      114.45      8.41 o
  16   2   6        4.56        3.55      3.20 o
  17   2   6        5.04       10.04      2.68 o
 -20   3   6        0.69        1.83      4.61 o
 -19   3   6        1.95        5.67      2.69 o
 -18   3   6       31.43       28.62      3.66 o
 -17   3   6        6.80        6.76      2.52 o
 -16   3   6      262.57      260.34      7.89 o
 -15   3   6       17.63       20.90      5.14 o
 -14   3   6       82.98       82.15     10.86 o
 -13   3   6       20.80       18.77      4.65 o
 -12   3   6      116.44      119.44      8.39 o
 -11   3   6       93.23       94.41      4.15 o
 -10   3   6      292.29      289.66      5.12 o
  -9   3   6       29.25       20.61      1.26 o
  -8   3   6        4.33        5.18      0.69 o
  -7   3   6      286.91      305.93      3.60 o
  -6   3   6      136.96      123.13      2.06 o
  -5   3   6      228.98      277.17      5.44 o
  -4   3   6      733.32      752.65      7.32 o
  -3   3   6      124.58      137.29      2.59 o
  -2   3   6        0.37        2.73      1.71 o
  -1   3   6       97.18      111.68      1.66 o
   0   3   6       70.50       83.83      1.86 o
   1   3   6        0.30        0.76      0.47 o
   2   3   6      777.75      763.62      6.56 o
   3   3   6      483.00      505.26      5.03 o
   4   3   6       54.49       54.72      1.34 o
   5   3   6        1.09        0.98      1.81 o
   6   3   6       18.03       13.81      0.96 o
   7   3   6      725.57      659.90      6.78 o
   8   3   6      110.28      116.67      2.33 o
   9   3   6      194.61      205.12      3.67 o
  10   3   6       13.02       13.95      1.26 o
  11   3   6      480.11      484.46      8.45 o
  12   3   6       15.12       16.74      1.48 o
  13   3   6       23.19       22.46      1.65 o
  14   3   6        0.03        0.43      1.10 o
  15   3   6       24.47       19.52      4.50 o
  16   3   6       25.68       26.43      7.74 o
  17   3   6        0.12        0.47      2.15 o
 -19   4   6       21.97       14.65      5.64 o
 -18   4   6        1.74        1.03      2.70 o
 -17   4   6        4.48        1.19      1.92 o
 -16   4   6       12.93       15.88      2.83 o
 -15   4   6      101.36       91.58      4.15 o
 -14   4   6      121.90      104.14      4.28 o
 -13   4   6       77.14       76.90      3.65 o
 -12   4   6      562.35      564.03      9.98 o
 -11   4   6       48.40       53.90      2.48 o
 -10   4   6      475.35      498.77      7.00 o
  -9   4   6      229.81      245.61      4.36 o
  -8   4   6      106.43      104.29      2.18 o
  -7   4   6       36.84       37.43      1.34 o
  -6   4   6        0.26        0.67      0.62 o
  -5   4   6      507.58      473.84      6.68 o
  -4   4   6      183.96      192.98      2.84 o
  -3   4   6      193.36      191.06      2.83 o
  -2   4   6        5.85        3.75      1.07 o
  -1   4   6        3.73        8.24      1.00 o
   0   4   6     1321.56     1341.46     11.48 o
   1   4   6        0.46        1.03      0.69 o
   2   4   6      255.83      274.17      3.77 o
   3   4   6      361.43      345.82      4.39 o
   4   4   6      134.25      125.86      2.32 o
   5   4   6      488.49      488.86      5.82 o
   6   4   6      445.03      453.65      5.27 o
   7   4   6      229.65      236.91      5.50 o
   8   4   6      262.43      237.70      3.59 o
   9   4   6      227.75      237.23      4.30 o
  10   4   6        8.62        8.94      1.22 o
  11   4   6       27.33       28.48      1.71 o
  12   4   6      106.93      101.55      4.50 o
  13   4   6       33.01       35.96      2.55 o
  14   4   6       24.18       22.19      2.66 o
  15   4   6       26.98       29.17      2.82 o
 -17   5   6        2.25        3.71      3.99 o
 -16   5   6       19.95       20.25      2.69 o
 -15   5   6        3.31        3.90      1.80 o
 -14   5   6        4.44        1.86      1.69 o
 -13   5   6        1.40        3.49      1.68 o
 -12   5   6        6.78        5.65      2.07 o
 -11   5   6        2.00        0.92      1.11 o
 -10   5   6      148.06      138.41      4.04 o
  -9   5   6      172.65      176.69      3.96 o
  -8   5   6        8.30       10.86      1.90 o
  -7   5   6      104.33      100.17      2.28 o
  -6   5   6      661.76      643.99      7.85 o
  -5   5   6      235.37      239.60      3.50 o
  -4   5   6      489.56      469.02      5.34 o
  -3   5   6      347.18      335.64      4.24 o
  -2   5   6      118.62      119.88      3.00 o
  -1   5   6       86.79       90.19      2.08 o
   0   5   6        0.00        0.47      0.77 o
   1   5   6       39.67       35.16      2.95 o
   2   5   6       23.22       17.48      1.16 o
   3   5   6       16.87       12.94      1.08 o
   4   5   6      161.69      164.46      3.18 o
   5   5   6        1.36        0.00      1.08 o
   6   5   6       74.31       74.95      2.23 o
   7   5   6       15.93       15.49      1.31 o
   8   5   6      129.85      126.81      2.93 o
   9   5   6      270.90      277.58      5.79 o
  10   5   6        0.10        0.11      1.16 o
  11   5   6       16.43       16.03      1.67 o
  12   5   6        0.02        0.00      2.01 o
  13   5   6       74.06       78.03      3.98 o
  14   5   6        8.17        6.26      2.15 o
 -15   6   6        1.64        0.00      4.79 o
 -14   6   6        3.24        0.00      1.81 o
 -13   6   6        0.09        0.00      1.73 o
 -12   6   6        1.50        1.32      3.14 o
 -11   6   6        1.63        3.41      1.28 o
 -10   6   6       56.26       56.28      2.40 o
  -9   6   6       59.89       53.08      2.33 o
  -8   6   6       50.30       47.98      3.08 o
  -7   6   6        9.11       12.63      1.84 o
  -6   6   6        5.78        2.67      1.17 o
  -5   6   6       36.74       42.26      1.78 o
  -4   6   6      366.10      357.06      4.76 o
  -3   6   6      521.34      495.38      5.86 o
  -2   6   6       39.47       40.23      1.72 o
  -1   6   6      203.61      217.96      3.55 o
   0   6   6      139.55      134.58      3.04 o
   1   6   6        7.51        5.28      1.05 o
   2   6   6       13.91       14.60      1.23 o
   3   6   6       18.57       23.56      1.50 o
   4   6   6        0.01        0.00      1.02 o
   5   6   6      101.82       98.29      2.89 o
   6   6   6        2.80        4.18      1.27 o
   7   6   6        0.47        0.40      1.12 o
   8   6   6        7.05        8.42      1.46 o
   9   6   6        3.54        3.27      1.37 o
  10   6   6        8.37        9.00      1.85 o
  11   6   6        0.24        1.85      2.11 o
  12   6   6       24.82       24.23      2.86 o
 -12   7   6       27.97       33.55      3.87 o
 -11   7   6        7.23        8.07      1.94 o
 -10   7   6        3.08        1.60      1.64 o
  -9   7   6        1.31        1.16      1.33 o
  -8   7   6        2.01        3.15      1.27 o
  -7   7   6       62.50       57.56      2.30 o
  -6   7   6        2.45        2.64      1.14 o
  -5   7   6       22.03       17.21      1.85 o
  -4   7   6        5.80        3.85      1.20 o
  -3   7   6        6.80       10.16      1.34 o
  -2   7   6        0.81        0.00      1.02 o
  -1   7   6       25.23       28.42      1.73 o
   0   7   6        0.00        0.71      1.08 o
   1   7   6      154.14      155.95      3.62 o
   2   7   6       29.69       30.51      1.85 o
   3   7   6       44.21       44.83      2.33 o
   4   7   6       21.89       20.11      1.88 o
   5   7   6        1.36        0.45      1.28 o
   6   7   6        6.68        8.47      1.93 o
   7   7   6       12.93       13.94      1.78 o
   8   7   6        0.00        0.10      1.39 o
   9   7   6        4.27        4.97      1.69 o
  -7   8   6        2.07        1.75      1.51 o
  -6   8   6       21.07       21.81      2.44 o
  -5   8   6       21.34       22.54      1.85 o
  -4   8   6        0.73        4.47      1.37 o
  -3   8   6       45.82       52.75      2.35 o
  -2   8   6        0.09        0.40      1.32 o
  -1   8   6       26.15       23.35      1.98 o
   0   8   6        5.74        3.49      1.35 o
   1   8   6        0.58        0.72      1.25 o
   2   8   6        7.86        8.49      1.55 o
   3   8   6        0.15        0.00      1.73 o
   4   8   6        1.41        1.64      1.90 o
 -21   1   7        4.36        6.87      2.43 o
 -20   1   7       24.81       26.94      2.84 o
 -19   1   7        0.01        0.26      1.67 o
 -18   1   7       81.70       83.10      3.82 o
 -17   1   7        4.59        3.13      1.59 o
 -16   1   7        2.17        1.57      1.42 o
 -15   1   7        0.00        0.00      1.41 o
 -14   1   7        9.85        8.23      1.63 o
 -13   1   7       25.29       28.04      2.11 o
 -12   1   7        0.50        0.90      1.06 o
 -11   1   7       31.12       29.60      2.56 o
 -10   1   7      334.75      343.99      6.88 o
  -9   1   7      671.54      691.23      8.83 o
  -8   1   7       65.62       62.36      1.77 o
  -7   1   7     1237.46     1235.45     18.33 o
  -6   1   7        1.18        1.64      0.56 o
  -5   1   7      388.64      426.22      5.04 o
  -4   1   7      247.77      257.31     11.15 o
  -3   1   7      346.07      413.51      4.70 o
  -2   1   7      101.96      131.63      3.22 o
  -1   1   7     1492.41     1519.41     13.77 o
   0   1   7     1235.47     1232.62     10.80 o
   1   1   7        0.54        0.18      0.49 o
   2   1   7      668.71      740.02      6.94 o
   3   1   7      283.26      314.82      3.91 o
   4   1   7      212.78      211.89      2.99 o
   5   1   7       59.50       56.59      1.49 o
   6   1   7       81.80      102.71      2.03 o
   7   1   7       66.88       87.10      2.71 o
   8   1   7       77.28       84.60      2.21 o
   9   1   7       10.49        9.57      1.07 o
  10   1   7      161.86      170.51      3.35 o
  11   1   7       62.58       67.22      2.20 o
  12   1   7       10.29        7.61      1.25 o
  13   1   7       11.57       12.41      1.49 o
  14   1   7        0.21        0.07      1.03 o
  15   1   7       47.10       54.22      2.54 o
  16   1   7       20.21       22.48      5.80 o
  17   1   7       44.08       41.91      3.88 o
 -20   2   7        0.25        2.04      2.44 o
 -19   2   7        3.65        3.10      2.36 o
 -18   2   7       21.70       25.28      4.30 o
 -17   2   7       41.55       37.77      3.26 o
 -16   2   7        0.19        0.00      1.54 o
 -15   2   7        0.02        0.72      1.08 o
 -14   2   7      169.98      165.68      5.16 o
 -13   2   7       22.43       26.04      2.04 o
 -12   2   7        8.84        8.50      1.49 o
 -11   2   7      204.97      204.75      4.56 o
 -10   2   7       54.23       60.49      1.97 o
  -9   2   7      146.64      142.90      3.08 o
  -8   2   7      144.09      144.00      2.22 o
  -7   2   7       68.72       73.26      1.50 o
  -6   2   7      427.40      411.46      4.47 o
  -5   2   7     2983.11     3085.79     24.72 o
  -4   2   7      442.06      462.96      5.49 o
  -3   2   7     2903.62     3049.82     22.42 o
  -2   2   7        3.09        7.03      1.32 o
  -1   2   7        0.89        2.28      0.56 o
   0   2   7      703.03      742.75      6.67 o
   1   2   7     1010.93     1026.66      8.74 o
   2   2   7       22.24       14.44      0.79 o
   3   2   7      445.10      443.75      4.47 o
   4   2   7      585.97      668.02      6.58 o
   5   2   7      100.38      104.98      1.92 o
   6   2   7      264.75      257.33      3.37 o
   7   2   7        1.37        2.46      0.85 o
   8   2   7      522.45      508.22      6.54 o
   9   2   7       46.96       42.66      1.77 o
  10   2   7       17.53       12.77      1.45 o
  11   2   7      310.31      303.24      5.44 o
  12   2   7       22.52       21.52      1.59 o
  13   2   7       62.86       70.01      2.42 o
  14   2   7       12.91       14.60      2.61 o
  15   2   7       68.44       63.97      3.13 o
  16   2   7        0.90        2.89      2.21 o
  17   2   7        3.36        3.04      3.70 o
 -20   3   7        0.10        0.00      3.02 o
 -19   3   7       15.44       16.80      3.57 o
 -18   3   7       27.24       29.97      3.32 o
 -17   3   7       80.99       88.40      4.53 o
 -16   3   7       16.97       30.30      3.02 o
 -15   3   7       65.09       64.36      3.90 o
 -14   3   7        6.49        4.06      1.85 o
 -13   3   7      139.97      141.61      4.78 o
 -12   3   7       24.98       25.06      2.47 o
 -11   3   7       47.59       52.62      3.46 o
 -10   3   7       65.87       71.29      2.72 o
  -9   3   7      133.67      130.51      3.84 o
  -8   3   7      694.24      653.72      6.99 o
  -7   3   7        9.68       13.85      0.88 o
  -6   3   7      836.60      868.20      8.01 o
  -5   3   7      851.23      835.33      9.05 o
  -4   3   7       49.83       45.52      1.42 o
  -3   3   7      131.47      156.37      2.25 o
  -2   3   7       45.56       39.72      1.26 o
  -1   3   7     1081.67     1162.43      9.44 o
   0   3   7      977.21     1100.52      9.88 o
   1   3   7       92.91      100.73      1.80 o
   2   3   7       69.35       57.96      1.32 o
   3   3   7        2.61        2.67      0.68 o
   4   3   7       18.60       21.08      1.08 o
   5   3   7       75.21       70.74      1.80 o
   6   3   7       26.28       28.25      1.25 o
   7   3   7       64.89       76.43      2.07 o
   8   3   7      120.63      115.82      2.74 o
   9   3   7       62.77       58.91      2.13 o
  10   3   7        4.74        7.04      1.57 o
  11   3   7       11.07       16.44      1.45 o
  12   3   7      119.13      124.37      3.32 o
  13   3   7        1.26        1.07      1.17 o
  14   3   7       34.23       37.06      2.07 o
  15   3   7       20.60       15.50      2.08 o
  16   3   7        0.21        0.00      2.02 o
 -19   4   7       13.80        4.19      5.20 o
 -18   4   7       41.28       43.36      8.83 o
 -17   4   7        4.70        4.16      2.31 o
 -16   4   7       27.54       24.10      2.85 o
 -15   4   7       21.26       28.76      2.89 o
 -14   4   7       59.31       67.05      3.76 o
 -13   4   7       28.23       35.18      2.90 o
 -12   4   7      281.95      290.96      6.83 o
 -11   4   7      154.90      135.15      4.50 o
 -10   4   7       73.14       67.62      2.28 o
  -9   4   7       11.08       12.22      1.26 o
  -8   4   7      231.08      229.50      3.44 o
  -7   4   7       26.09       23.67      1.18 o
  -6   4   7        1.07        2.60      0.75 o
  -5   4   7        1.70        3.98      0.83 o
  -4   4   7        0.25        0.00      2.10 o
  -3   4   7      197.90      194.10      2.93 o
  -2   4   7      142.14      145.27      2.49 o
  -1   4   7      116.58      120.16      2.25 o
   0   4   7      157.00      161.14      2.84 o
   1   4   7       24.14       23.00      2.06 o
   2   4   7       74.11       79.59      1.89 o
   3   4   7       19.21       20.05      1.22 o
   4   4   7        8.74       15.52      1.78 o
   5   4   7       39.99       42.53      1.73 o
   6   4   7      276.76      264.10      4.11 o
   7   4   7       40.36       36.62      1.57 o
   8   4   7      462.84      472.62      6.47 o
   9   4   7        1.26        2.28      1.09 o
  10   4   7      104.41      103.53      2.86 o
  11   4   7       54.13       53.50      2.26 o
  12   4   7       47.14       54.34      2.36 o
  13   4   7        0.06        1.85      1.44 o
  14   4   7        0.06        0.17      1.34 o
  15   4   7        0.16        0.54      1.57 o
 -17   5   7        1.27        3.04      2.54 o
 -16   5   7        1.58        0.09      1.90 o
 -15   5   7        0.01        0.00      2.72 o
 -14   5   7       20.83       23.89      2.74 o
 -13   5   7        9.02       11.54      2.25 o
 -12   5   7        3.71        3.27      2.31 o
 -11   5   7        7.64       10.03      2.03 o
 -10   5   7       16.38       13.08      2.05 o
  -9   5   7        0.19        2.72      1.17 o
  -8   5   7      584.72      582.71      7.59 o
  -7   5   7        1.76        1.51      0.95 o
  -6   5   7      104.83       98.03      2.94 o
  -5   5   7       12.32       11.27      1.12 o
  -4   5   7      287.89      300.84      4.08 o
  -3   5   7       99.86      107.78      2.33 o
  -2   5   7      147.88      154.23      2.80 o
  -1   5   7       38.57       39.02      1.55 o
   0   5   7       77.03       81.99      2.81 o
   1   5   7        2.45        1.83      0.82 o
   2   5   7      282.82      263.69      6.07 o
   3   5   7      103.30      100.51      3.51 o
   4   5   7       74.07       70.12      2.16 o
   5   5   7       17.35       19.32      1.45 o
   6   5   7       41.56       45.76      2.10 o
   7   5   7        1.01        0.95      1.22 o
   8   5   7       11.19        9.23      1.44 o
   9   5   7       48.05       59.41      2.99 o
  10   5   7        1.73        2.71      1.35 o
  11   5   7       32.41       33.90      2.22 o
  12   5   7       26.99       31.87      2.53 o
  13   5   7        7.99        9.65      2.36 o
 -15   6   7        2.90        2.50      2.10 o
 -14   6   7        6.47        7.47      2.15 o
 -13   6   7        2.20        2.86      1.88 o
 -12   6   7       58.65       60.87      3.68 o
 -11   6   7        5.39        7.55      1.99 o
 -10   6   7       28.22       31.30      2.93 o
  -9   6   7       23.94       29.21      1.96 o
  -8   6   7       22.50       27.20      1.75 o
  -7   6   7       61.65       70.57      2.18 o
  -6   6   7       25.20       30.76      1.61 o
  -5   6   7       58.26       57.16      2.01 o
  -4   6   7        6.19        7.75      1.21 o
  -3   6   7      237.40      249.13      4.34 o
  -2   6   7       16.91       19.24      2.00 o
  -1   6   7      153.38      149.26      3.32 o
   0   6   7       18.59       20.47      1.41 o
   1   6   7       18.32       24.58      1.48 o
   2   6   7        7.34        9.25      1.25 o
   3   6   7       35.54       34.12      1.83 o
   4   6   7       41.47       37.67      1.90 o
   5   6   7       24.37       24.64      1.81 o
   6   6   7        0.00        0.00      1.05 o
   7   6   7        9.56       12.89      2.01 o
   8   6   7        1.64        0.83      1.63 o
   9   6   7       35.32       36.08      6.13 o
  10   6   7       99.92      104.74      3.96 o
  11   6   7        9.79       14.20      2.51 o
 -12   7   7        1.42        0.00      6.02 o
 -11   7   7        5.27        9.22      1.92 o
 -10   7   7        4.02        3.73      1.55 o
  -9   7   7       79.24       77.42      4.57 o
  -8   7   7        0.03        0.00      2.14 o
  -7   7   7        3.43        2.15      1.12 o
  -6   7   7       38.29       36.71      1.88 o
  -5   7   7        2.41        1.17      1.10 o
  -4   7   7       48.51       53.69      2.11 o
  -3   7   7        5.65        7.00      1.28 o
  -2   7   7        0.06        0.92      1.07 o
  -1   7   7       79.08       71.86      2.55 o
   0   7   7       20.89       20.62      1.65 o
   1   7   7       15.09       18.20      1.94 o
   2   7   7       52.20       54.40      3.18 o
   3   7   7        8.44        7.44      1.47 o
   4   7   7       12.44       13.16      2.26 o
   5   7   7        9.02        4.50      1.58 o
   6   7   7        0.05        0.00      1.30 o
   7   7   7        0.04        0.00      1.34 o
   8   7   7        0.00        2.67      1.68 o
  -6   8   7       15.89       17.09      2.88 o
  -5   8   7        2.71        1.95      1.42 o
  -4   8   7        9.16       10.88      1.73 o
  -3   8   7        1.69        2.05      2.19 o
  -2   8   7        2.96        2.23      1.31 o
  -1   8   7        2.14        0.11      1.51 o
   0   8   7        7.65        5.62      1.55 o
   1   8   7        0.07        0.11      1.57 o
   2   8   7        0.23        2.04      1.87 o
 -21   0   8       22.34       33.29      4.58 o
 -20   0   8        0.15        0.00      2.42 o
 -19   0   8        0.52        1.87      2.53 o
 -18   0   8        0.21        0.00      2.23 o
 -17   0   8       12.30        7.29      2.82 o
 -16   0   8      124.50      126.27      6.48 o
 -15   0   8        4.45        3.22      2.20 o
 -14   0   8      878.83      864.72     17.34 o
 -13   0   8      522.63      493.33     11.74 o
 -12   0   8      132.43      138.41      5.57 o
 -11   0   8        0.46        0.18      1.57 o
 -10   0   8     1291.18     1293.53     22.14 o
  -9   0   8       31.30       49.73      3.30 o
  -8   0   8       93.29      109.13      2.93 o
  -7   0   8     1708.31     1554.10     20.21 o
  -6   0   8      161.27      135.67      3.44 o
  -5   0   8       62.82       53.99      1.79 o
  -4   0   8     2101.94     1904.79     20.80 o
  -3   0   8       77.05       80.96      2.31 o
  -2   0   8     3673.26     3844.70     49.52 o
  -1   0   8     2238.27     2478.60     26.16 o
   0   0   8      960.15      997.07     12.89 o
   1   0   8        4.94        6.26      1.06 o
   2   0   8      184.34      174.80      3.59 o
   3   0   8     2764.31     3131.62     35.71 o
   4   0   8     1131.82     1167.65     14.56 o
   5   0   8      239.31      253.54      5.64 o
   6   0   8        0.03        0.00      1.00 o
   7   0   8       33.49       28.64      2.08 o
   8   0   8      185.20      200.92      5.15 o
   9   0   8       17.10       17.51      1.87 o
  10   0   8        5.57        4.03      2.18 o
  11   0   8        7.78        5.47      2.54 o
  12   0   8       31.63       28.67      2.45 o
  13   0   8      232.32      222.86      6.82 o
  14   0   8       42.76       45.51      3.08 o
  15   0   8      129.15      136.77      4.99 o
  16   0   8        8.52       11.39      3.73 o
 -21   1   8        0.70        0.09      1.93 o
 -20   1   8       43.39       45.83      5.22 o
 -19   1   8       22.07       23.76      2.60 o
 -18   1   8       69.03       61.95      4.80 o
 -17   1   8       86.04       83.07      8.44 o
 -16   1   8       37.93       42.70      3.79 o
 -15   1   8        7.63       12.78      3.84 o
 -14   1   8      332.58      332.62      6.70 o
 -13   1   8       66.69       52.14      2.75 o
 -12   1   8       14.52       19.11      1.90 o
 -11   1   8      129.78      119.33      3.56 o
 -10   1   8        7.30        9.63      5.05 o
  -9   1   8      199.34      195.23      3.74 o
  -8   1   8      159.54      149.00      2.55 o
  -7   1   8      547.69      558.95      6.93 o
  -6   1   8       24.25       31.08      1.02 o
  -5   1   8      623.65      596.73      5.94 o
  -4   1   8      277.20      301.38      5.39 o
  -3   1   8     1136.73     1138.52      9.34 o
  -2   1   8      959.68     1029.44      9.39 o
  -1   1   8     1075.75     1162.16     10.49 o
   0   1   8      347.32      345.94      4.36 o
   1   1   8        0.08        6.65      0.71 o
   2   1   8       75.22       73.98      1.77 o
   3   1   8      339.24      362.87      4.45 o
   4   1   8       69.04       86.73      1.85 o
   5   1   8       32.90       34.53      1.29 o
   6   1   8      952.52      927.84     10.23 o
   7   1   8        2.78        3.84      1.19 o
   8   1   8      282.01      306.84      4.72 o
   9   1   8        2.43        3.77      0.95 o
  10   1   8       20.92       16.80      1.39 o
  11   1   8       43.78       37.37      1.84 o
  12   1   8       60.38       44.82      2.32 o
  13   1   8        6.92        9.49      1.30 o
  14   1   8        6.56       10.66      1.47 o
  15   1   8       56.89       54.32      2.66 o
  16   1   8        2.32        2.50      2.17 o
 -20   2   8        9.77       10.61      2.79 o
 -19   2   8       43.44       42.22      6.39 o
 -18   2   8        2.73        4.89      2.43 o
 -17   2   8        0.05        0.00      1.88 o
 -16   2   8       29.59       27.35      4.63 o
 -15   2   8       29.96       37.29      3.13 o
 -14   2   8        8.67       10.77      2.13 o
 -13   2   8       35.63       30.81      6.50 o
 -12   2   8        9.18        4.45      1.38 o
 -11   2   8       69.11       64.37      3.61 o
 -10   2   8      550.00      559.88      8.45 o
  -9   2   8       54.96       56.93      1.64 o
  -8   2   8      678.15      658.96      6.53 o
  -7   2   8       92.96      102.95      1.95 o
  -6   2   8       82.26      109.79      1.85 o
  -5   2   8        2.23        3.50      1.52 o
  -4   2   8     1165.99     1182.65     11.83 o
  -3   2   8      378.68      399.78      4.27 o
  -2   2   8      199.80      211.49      2.70 o
  -1   2   8     1027.85     1021.01      9.56 o
   0   2   8      601.29      729.12      6.73 o
   1   2   8        0.75        2.01      0.52 o
   2   2   8        9.25       10.96      0.96 o
   3   2   8        4.94        0.56      0.53 o
   4   2   8       76.91       64.05      1.57 o
   5   2   8      463.70      499.81      5.39 o
   6   2   8      358.41      375.47      5.28 o
   7   2   8       16.74       15.64      1.24 o
   8   2   8       38.63       41.84      1.93 o
   9   2   8       98.29       99.61      2.63 o
  10   2   8      350.14      360.06      5.48 o
  11   2   8      216.89      237.25      4.33 o
  12   2   8       10.25       11.59      1.40 o
  13   2   8       16.70       17.34      1.67 o
  14   2   8       60.26       59.01      2.47 o
  15   2   8        8.19        7.50      1.65 o
  16   2   8        3.40        6.52      3.59 o
 -19   3   8       89.65       94.90      6.74 o
 -18   3   8        0.91        1.28      3.11 o
 -17   3   8      168.35      171.05      8.41 o
 -16   3   8        3.52        4.23      4.30 o
 -15   3   8      281.66      293.65      7.45 o
 -14   3   8       20.02       19.37      2.54 o
 -13   3   8        0.28        0.36      1.54 o
 -12   3   8       36.59       33.56      2.82 o
 -11   3   8       28.15       24.15      2.43 o
 -10   3   8      740.42      728.34     10.75 o
  -9   3   8       11.64       11.44      1.16 o
  -8   3   8      277.56      278.74      3.90 o
  -7   3   8      107.43      104.44      2.02 o
  -6   3   8       15.96       26.59      1.26 o
  -5   3   8      147.41      168.00      5.36 o
  -4   3   8      141.63      142.18      2.78 o
  -3   3   8       34.53       44.67      1.40 o
  -2   3   8      851.08      865.03      7.51 o
  -1   3   8        3.65        4.97      0.75 o
   0   3   8     1466.68     1536.32     12.98 o
   1   3   8      112.72      122.25      2.00 o
   2   3   8       83.96       88.20      1.75 o
   3   3   8        3.20        1.56      0.64 o
   4   3   8       51.46       59.85      2.08 o
   5   3   8       47.85       44.09      1.57 o
   6   3   8      163.33      158.98      2.94 o
   7   3   8       32.14       33.18      1.72 o
   8   3   8       40.07       42.46      1.93 o
   9   3   8      167.17      160.25      3.81 o
  10   3   8        1.60        1.75      1.12 o
  11   3   8       20.69       17.66      1.59 o
  12   3   8      103.93       99.05      3.00 o
  13   3   8       10.71       11.35      1.51 o
  14   3   8        9.10        6.37      1.44 o
  15   3   8        5.33        4.11      1.50 o
 -18   4   8       13.56       16.84      4.52 o
 -17   4   8        0.85        0.59      2.68 o
 -16   4   8        0.57        1.83      2.17 o
 -15   4   8       51.53       49.67      3.53 o
 -14   4   8      143.70      154.47      5.25 o
 -13   4   8       81.93       81.55      4.01 o
 -12   4   8       81.85       83.10      5.81 o
 -11   4   8      238.45      234.16      6.03 o
 -10   4   8      233.86      235.63      4.18 o
  -9   4   8        0.24        0.96      1.38 o
  -8   4   8        2.14        2.83      0.99 o
  -7   4   8       30.70       29.84      1.32 o
  -6   4   8       98.96       95.49      3.82 o
  -5   4   8        5.06        3.14      1.05 o
  -4   4   8       17.46       16.23      1.09 o
  -3   4   8      435.72      435.21      4.99 o
  -2   4   8       38.23       38.11      1.42 o
  -1   4   8       94.60      102.03      2.70 o
   0   4   8       18.83       14.87      1.17 o
   1   4   8       17.60       13.21      1.06 o
   2   4   8      803.47      789.83      8.14 o
   3   4   8       14.81       21.64      1.48 o
   4   4   8     1504.33     1502.64     14.62 o
   5   4   8       95.30      118.84      2.91 o
   6   4   8       39.96       43.29      2.73 o
   7   4   8       88.40       98.86      3.04 o
   8   4   8       33.90       36.82      2.16 o
   9   4   8      204.92      218.62      4.67 o
  10   4   8       22.34       32.15      2.13 o
  11   4   8       45.80       44.21      2.36 o
  12   4   8       57.15       61.03      2.77 o
  13   4   8        3.42        3.86      1.52 o
  14   4   8        0.14        0.44      1.39 o
 -17   5   8        9.10       12.06      5.25 o
 -16   5   8        1.57        3.57      2.52 o
 -15   5   8       55.36       65.47      7.09 o
 -14   5   8       54.23       54.65      4.75 o
 -13   5   8       50.64       56.81      4.65 o
 -12   5   8        6.37        8.76      2.08 o
 -11   5   8        0.00        0.00      1.52 o
 -10   5   8      188.22      192.67      3.93 o
  -9   5   8       94.04       96.01      2.85 o
  -8   5   8      475.21      443.73      8.19 o
  -7   5   8        1.14        2.44      1.01 o
  -6   5   8       19.59       21.93      1.33 o
  -5   5   8       28.21       26.77      1.45 o
  -4   5   8       43.12       39.34      1.62 o
  -3   5   8        9.38        9.64      1.11 o
  -2   5   8      468.58      466.25      5.50 o
  -1   5   8      105.86      111.32      2.78 o
   0   5   8      618.60      628.54      6.77 o
   1   5   8      195.00      196.74      3.59 o
   2   5   8      101.72      112.27      2.70 o
   3   5   8       52.74       49.54      1.95 o
   4   5   8       16.85       16.75      1.63 o
   5   5   8        0.89        0.61      0.99 o
   6   5   8      130.11      147.44      5.98 o
   7   5   8       20.72       19.84      1.58 o
   8   5   8        9.96       13.49      1.72 o
   9   5   8       32.28       37.07      3.07 o
  10   5   8        0.94        2.49      1.86 o
  11   5   8       38.13       40.00      2.40 o
  12   5   8        0.03        0.19      1.42 o
 -14   6   8        2.18        1.87      2.02 o
 -13   6   8        0.01        1.49      1.80 o
 -12   6   8        0.04        2.72      1.90 o
 -11   6   8       28.69       33.49      3.78 o
 -10   6   8       43.40       42.49      3.51 o
  -9   6   8        0.22        0.00      2.28 o
  -8   6   8       29.40       25.28      1.87 o
  -7   6   8      117.14      123.77      2.82 o
  -6   6   8      120.81      128.76      3.92 o
  -5   6   8       71.86       86.41      2.43 o
  -4   6   8       13.60       15.73      1.42 o
  -3   6   8       72.62       69.92      2.21 o
  -2   6   8       28.24       28.22      1.62 o
  -1   6   8       18.93       20.40      1.49 o
   0   6   8        0.26        0.00      0.92 o
   1   6   8        0.21        0.11      1.33 o
   2   6   8       95.56      100.01      2.77 o
   3   6   8       10.78       10.05      1.38 o
   4   6   8      160.46      159.71      3.51 o
   5   6   8       12.99       11.87      1.57 o
   6   6   8        2.69        3.38      1.28 o
   7   6   8        0.43        0.90      1.21 o
   8   6   8       10.72        9.76      1.90 o
   9   6   8       36.25       40.09      3.86 o
  10   6   8       86.04      115.52      4.25 o
 -11   7   8        9.43        8.33      2.56 o
 -10   7   8        3.72        2.79      1.75 o
  -9   7   8       95.10       97.46      4.67 o
  -8   7   8        0.15        0.83      2.54 o
  -7   7   8       48.97       53.12      2.22 o
  -6   7   8        3.88        4.99      1.29 o
  -5   7   8       20.80       19.13      2.92 o
  -4   7   8        9.23        6.77      1.34 o
  -3   7   8       10.09       10.16      1.50 o
  -2   7   8       77.51       91.50      2.63 o
  -1   7   8        0.72        1.58      1.14 o
   0   7   8       43.40       41.46      2.00 o
   1   7   8        7.83       11.13      1.56 o
   2   7   8        8.28        6.59      1.53 o
   3   7   8        1.43        0.32      1.33 o
   4   7   8       31.17       29.71      2.59 o
   5   7   8        0.55        0.00      1.39 o
   6   7   8       27.48       38.44      3.98 o
   7   7   8        8.85       11.39      2.27 o
  -3   8   8        3.95        0.97      1.57 o
  -2   8   8        5.18        2.10      2.32 o
  -1   8   8       16.65       17.36      2.34 o
 -20   1   9        2.69        2.15      2.42 o
 -19   1   9       36.73       42.04      7.76 o
 -18   1   9       16.64       15.76      2.52 o
 -17   1   9        2.39        4.29      1.98 o
 -16   1   9       42.66       41.38      2.91 o
 -15   1   9       20.68       21.22      2.25 o
 -14   1   9       19.79       14.29      1.95 o
 -13   1   9       12.63       13.20      1.86 o
 -12   1   9       18.86       20.92      2.06 o
 -11   1   9        0.23        0.00      1.04 o
 -10   1   9      162.30      166.13      4.83 o
  -9   1   9      154.46      151.62      7.70 o
  -8   1   9       40.64       45.59      3.44 o
  -7   1   9       26.53       20.83      0.91 o
  -6   1   9       66.21       61.76      2.56 o
  -5   1   9       33.92       39.32      1.19 o
  -4   1   9        8.30        9.72      1.30 o
  -3   1   9        8.89       11.69      0.83 o
  -2   1   9      932.33     1013.92      9.44 o
  -1   1   9     1009.19     1009.29      9.11 o
   0   1   9        0.76        1.74      0.56 o
   1   1   9      166.72      178.47      2.71 o
   2   1   9       13.50       11.68      0.91 o
   3   1   9       76.91       77.26      1.85 o
   4   1   9        0.10        0.25      1.02 o
   5   1   9        4.41        8.63      1.33 o
   6   1   9       61.13       49.01      1.87 o
   7   1   9        3.07        1.63      0.95 o
   8   1   9       49.27       49.99      1.95 o
   9   1   9       54.51       54.12      2.09 o
  10   1   9       58.66       55.27      2.14 o
  11   1   9       48.61       44.79      2.05 o
  12   1   9        7.92        8.04      1.34 o
  13   1   9        0.79        1.03      1.20 o
  14   1   9       37.92       36.04      2.08 o
  15   1   9       23.35       22.73      1.93 o
 -20   2   9        0.42        0.00      2.31 o
 -19   2   9       61.67       59.29      4.32 o
 -18   2   9        4.85        4.92      3.02 o
 -17   2   9        0.27        1.34      1.96 o
 -16   2   9        5.39        5.94      2.20 o
 -15   2   9        7.67        6.58      2.15 o
 -14   2   9        4.05        0.79      1.58 o
 -13   2   9        0.06        0.00      1.43 o
 -12   2   9       18.60       20.08      2.35 o
 -11   2   9      438.86      425.54     16.80 o
 -10   2   9      601.14      583.03     21.22 o
  -9   2   9       78.43       69.89      2.20 o
  -8   2   9      147.03      151.59      3.15 o
  -7   2   9      282.73      279.09      3.95 o
  -6   2   9      111.77      117.69      2.02 o
  -5   2   9      898.03      876.56     11.84 o
  -4   2   9       46.05       35.66      1.28 o
  -3   2   9      489.26      476.21      4.87 o
  -2   2   9      349.22      391.25      5.75 o
  -1   2   9        7.09       10.19      1.56 o
   0   2   9       25.31       26.24      1.04 o
   1   2   9      352.58      350.41      3.99 o
   2   2   9       33.78       36.23      1.26 o
   3   2   9       47.11       43.27      1.47 o
   4   2   9      183.09      205.22      3.02 o
   5   2   9       98.66      104.33      2.53 o
   6   2   9        0.70        0.00      1.21 o
   7   2   9        3.88        5.10      1.07 o
   8   2   9       38.91       43.93      2.74 o
   9   2   9      156.33      160.00      3.48 o
  10   2   9      115.31      113.62      2.98 o
  11   2   9       15.47       17.44      1.57 o
  12   2   9      117.03      109.01      4.40 o
  13   2   9       72.61       77.84      2.79 o
  14   2   9       52.12       54.71      2.50 o
  15   2   9        9.90       13.08      1.88 o
 -19   3   9       55.93       54.16      4.23 o
 -18   3   9        6.25        9.04      2.74 o
 -17   3   9       71.83       75.52      4.52 o
 -16   3   9       20.86       16.91      2.83 o
 -15   3   9       61.52       60.67      3.84 o
 -14   3   9        0.04        0.00      1.61 o
 -13   3   9        0.62        2.93      1.81 o
 -12   3   9       10.34        9.84      2.05 o
 -11   3   9        2.17        1.39      1.45 o
 -10   3   9       81.89       83.39      4.17 o
  -9   3   9        5.67        4.46      1.06 o
  -8   3   9      223.17      221.78      3.80 o
  -7   3   9      182.83      187.93      3.98 o
  -6   3   9       70.75       71.35      2.34 o
  -5   3   9      474.12      436.17      6.75 o
  -4   3   9      180.83      190.28      3.54 o
  -3   3   9      120.25      136.92      2.57 o
  -2   3   9       19.41       18.85      2.39 o
  -1   3   9       50.68       33.33      1.44 o
   0   3   9      120.10      103.10      1.90 o
   1   3   9      377.44      378.24      4.31 o
   2   3   9      234.28      235.77      3.32 o
   3   3   9        1.21        1.06      0.71 o
   4   3   9      164.48      179.20      2.94 o
   5   3   9      213.75      203.14      3.65 o
   6   3   9      622.27      602.85      7.71 o
   7   3   9     1017.16     1000.48     11.41 o
   8   3   9       94.73      104.43      3.11 o
   9   3   9       79.56       86.31      2.65 o
  10   3   9       12.75       19.35      1.74 o
  11   3   9       65.04       58.49      2.46 o
  12   3   9       13.58       17.11      1.72 o
  13   3   9        2.32        2.36      1.31 o
  14   3   9        4.36        5.74      1.49 o
 -18   4   9       25.18       28.00      3.58 o
 -17   4   9        2.32        5.29      2.29 o
 -16   4   9        2.24        4.68      2.32 o
 -15   4   9       10.74       13.51      3.41 o
 -14   4   9        0.40        2.31      1.86 o
 -13   4   9        2.37        2.87      1.75 o
 -12   4   9      112.85      100.34      4.31 o
 -11   4   9      120.34      111.98      4.28 o
 -10   4   9       32.29       29.92      2.65 o
  -9   4   9       20.79       23.92      1.64 o
  -8   4   9       34.42       34.51      1.76 o
  -7   4   9       40.28       42.72      1.64 o
  -6   4   9        8.15        7.65      0.96 o
  -5   4   9       24.79       22.59      1.25 o
  -4   4   9       26.18       21.95      1.25 o
  -3   4   9      309.62      321.42      6.31 o
  -2   4   9        0.00        0.59      0.80 o
  -1   4   9       12.52       12.38      1.06 o
   0   4   9        1.46        0.45      0.77 o
   1   4   9       27.12       28.35      1.61 o
   2   4   9      701.50      671.82      7.78 o
   3   4   9       21.78       19.54      2.23 o
   4   4   9      378.71      387.34      5.40 o
   5   4   9       59.38       56.75      2.59 o
   6   4   9        1.26        1.19      1.23 o
   7   4   9       40.05       48.35      2.44 o
   8   4   9       42.63       44.70      2.41 o
   9   4   9        8.75       14.41      2.08 o
  10   4   9       10.85       11.35      2.34 o
  11   4   9        0.32        1.34      1.38 o
  12   4   9        2.92        3.46      1.45 o
  13   4   9        4.53        5.01      1.56 o
 -16   5   9        1.38        1.16      2.38 o
 -15   5   9        6.55        7.39      2.59 o
 -14   5   9        1.97        1.79      2.02 o
 -13   5   9        1.31        0.38      1.82 o
 -12   5   9       21.01       23.83      4.48 o
 -11   5   9       19.49       16.62      2.34 o
 -10   5   9      112.32      118.60      4.86 o
  -9   5   9       49.98       48.93      2.21 o
  -8   5   9       53.85       50.10      2.28 o
  -7   5   9      257.05      261.10      3.95 o
  -6   5   9       17.99       19.37      1.35 o
  -5   5   9       22.88       22.75      2.17 o
  -4   5   9        0.77        0.42      1.20 o
  -3   5   9      139.55      143.15      3.07 o
  -2   5   9      209.53      209.38      3.47 o
  -1   5   9       34.85       34.49      1.63 o
   0   5   9       33.16       40.28      2.13 o
   1   5   9        8.47        9.70      1.29 o
   2   5   9        1.29        0.75      1.11 o
   3   5   9       57.96       60.85      2.41 o
   4   5   9       51.09       49.37      2.25 o
   5   5   9        2.53        3.54      1.21 o
   6   5   9        0.51        0.31      1.47 o
   7   5   9       77.28       88.53      3.20 o
   8   5   9       16.46       15.24      1.82 o
   9   5   9        5.44        7.80      1.72 o
  10   5   9        6.32        3.70      2.03 o
  11   5   9        8.99       12.91      1.92 o
 -14   6   9        4.77        0.99      4.21 o
 -13   6   9        7.07        4.38      2.05 o
 -12   6   9        4.84        5.84      2.14 o
 -11   6   9        7.64        5.87      2.10 o
 -10   6   9       11.17        7.56      2.31 o
  -9   6   9        7.24        9.58      1.60 o
  -8   6   9       78.65       82.01      3.20 o
  -7   6   9      210.84      243.97      4.07 o
  -6   6   9      160.15      172.17      4.85 o
  -5   6   9      240.15      236.86      3.97 o
  -4   6   9        1.59        3.50      1.12 o
  -3   6   9      143.87      149.22      3.09 o
  -2   6   9        7.97        8.56      1.28 o
  -1   6   9       27.08       23.45      1.55 o
   0   6   9        0.07        0.00      1.00 o
   1   6   9       11.37       10.18      1.40 o
   2   6   9       15.94       14.96      1.53 o
   3   6   9        1.26        0.00      1.09 o
   4   6   9        1.11        1.79      1.19 o
   5   6   9       13.94       15.17      3.20 o
   6   6   9        6.52        7.80      1.47 o
   7   6   9        1.01        5.27      1.58 o
   8   6   9       80.71       95.97      3.50 o
   9   6   9       29.54       35.59      2.49 o
 -10   7   9        0.65        0.00      3.02 o
  -9   7   9        9.66        8.35      1.80 o
  -8   7   9       30.36       32.65      2.34 o
  -7   7   9       63.82       63.78      2.61 o
  -6   7   9        0.54        2.70      1.44 o
  -5   7   9       55.75       64.17      2.42 o
  -4   7   9        0.01        0.00      1.46 o
  -3   7   9        0.53        1.94      1.14 o
  -2   7   9        5.09        9.73      1.59 o
  -1   7   9       31.89       27.46      1.98 o
   0   7   9        0.15        0.33      1.30 o
   1   7   9        0.05        0.00      1.18 o
   2   7   9        0.88        0.00      1.22 o
   3   7   9        1.48        3.95      1.37 o
   4   7   9        0.80        0.94      1.63 o
   5   7   9       34.81       45.75      3.27 o
 -20   0  10       25.82       23.29      4.10 o
 -19   0  10       12.81       13.15      3.52 o
 -18   0  10       49.55       43.62      4.65 o
 -17   0  10       13.52       13.44      3.22 o
 -16   0  10      129.45      123.78      7.44 o
 -15   0  10        5.11        5.86      2.45 o
 -14   0  10      635.40      628.14     14.46 o
 -13   0  10       78.13       94.31      5.27 o
 -12   0  10       11.15       11.72      2.60 o
 -11   0  10      425.51      443.83     11.00 o
 -10   0  10      695.60      670.44     14.06 o
  -9   0  10       46.85       36.92      3.15 o
  -8   0  10      100.21      100.88      4.54 o
  -7   0  10      977.57     1006.18     12.43 o
  -6   0  10      869.63      818.41     10.52 o
  -5   0  10       24.21       20.98      1.43 o
  -4   0  10      127.88      162.89      3.55 o
  -3   0  10     1360.36     1403.72     16.29 o
  -2   0  10      868.87      839.61     11.44 o
  -1   0  10      855.62      830.22     10.52 o
   0   0  10      134.64      138.53      3.15 o
   1   0  10        5.81        4.83      1.10 o
   2   0  10      216.65      235.49      5.68 o
   3   0  10      435.70      504.69      9.34 o
   4   0  10      104.43      102.83      3.67 o
   5   0  10     1147.57     1123.42     23.56 o
   6   0  10      432.22      451.24      8.98 o
   7   0  10      484.00      436.85      8.84 o
   8   0  10      373.61      345.77      7.65 o
   9   0  10      104.29       89.00      3.73 o
  10   0  10      112.53      100.50      3.98 o
  11   0  10       36.08       31.83      2.73 o
  12   0  10        0.91        0.00      3.99 o
  13   0  10        4.44       11.11      2.20 o
  14   0  10       24.18       30.58      3.31 o
  15   0  10       24.10       28.40      3.20 o
 -20   1  10        7.84        8.25      2.86 o
 -19   1  10       17.43       23.32      3.27 o
 -18   1  10       95.48       93.75      8.39 o
 -17   1  10      123.00      110.27      6.56 o
 -16   1  10       56.48       44.35      3.07 o
 -15   1  10        0.08        0.00      1.52 o
 -14   1  10        7.62        4.19      1.66 o
 -13   1  10       38.66       47.67      5.00 o
 -12   1  10      489.57      486.72     13.22 o
 -11   1  10      102.92      120.97      4.43 o
 -10   1  10      424.52      417.15      8.27 o
  -9   1  10      405.52      395.55      6.94 o
  -8   1  10       18.76       27.31      1.97 o
  -7   1  10       25.97       33.20      1.20 o
  -6   1  10       54.29       65.35      1.59 o
  -5   1  10       17.63       15.85      0.92 o
  -4   1  10     1100.97     1019.57      9.56 o
  -3   1  10       19.60       17.39      0.98 o
  -2   1  10      157.99      169.25      2.83 o
  -1   1  10      472.49      555.23      5.80 o
   0   1  10       88.97      110.63      2.86 o
   1   1  10       11.93        9.59      0.92 o
   2   1  10        2.14        3.52      0.85 o
   3   1  10      512.67      488.29      6.49 o
   4   1  10       57.85       62.28      2.05 o
   5   1  10      585.98      558.88      7.25 o
   6   1  10     1543.20     1495.35     15.69 o
   7   1  10       91.26       86.86      4.94 o
   8   1  10       34.93       37.94      2.10 o
   9   1  10        6.02        7.62      2.37 o
  10   1  10       17.73       16.42      2.07 o
  11   1  10       64.96       60.20      2.40 o
  12   1  10       32.50       29.86      1.93 o
  13   1  10        1.73        1.53      1.23 o
  14   1  10        5.97        3.07      1.43 o
  15   1  10       13.79       12.74      2.00 o
 -20   2  10        2.34        1.33      3.57 o
 -19   2  10        9.38        9.99      2.76 o
 -18   2  10       33.42       32.34      3.53 o
 -17   2  10       30.11       22.42      3.10 o
 -16   2  10        3.08        5.33      2.27 o
 -15   2  10       17.88       17.85      4.28 o
 -14   2  10      101.33      102.57      4.51 o
 -13   2  10        8.03       11.68      2.34 o
 -12   2  10        0.00        0.00      1.50 o
 -11   2  10      144.12      139.08      9.21 o
 -10   2  10      108.02      104.78      4.07 o
  -9   2  10       45.83       37.38      2.03 o
  -8   2  10      175.27      145.38      4.97 o
  -7   2  10        0.59        1.58      1.02 o
  -6   2  10      242.41      250.81      3.78 o
  -5   2  10        0.06        0.00      0.53 o
  -4   2  10      978.39     1046.65      9.55 o
  -3   2  10        5.45       13.22      0.93 o
  -2   2  10        4.36        0.67      1.07 o
  -1   2  10        0.03        1.21      0.86 o
   0   2  10       75.01       60.15      1.65 o
   1   2  10        2.85        2.01      0.66 o
   2   2  10       78.40       84.17      1.90 o
   3   2  10       27.86       29.30      1.26 o
   4   2  10        1.56        1.56      0.86 o
   5   2  10       11.06        7.57      1.17 o
   6   2  10        8.38       10.22      1.31 o
   7   2  10      493.70      458.43      8.37 o
   8   2  10      210.42      211.18      4.10 o
   9   2  10       46.82       45.78      2.13 o
  10   2  10      344.75      337.68      5.57 o
  11   2  10       20.33       20.83      1.72 o
  12   2  10       19.18       22.54      2.12 o
  13   2  10       40.73       40.07      2.27 o
  14   2  10       10.27       10.43      1.72 o
 -19   3  10        8.31        7.92      3.32 o
 -18   3  10       21.58       26.44      3.33 o
 -17   3  10        1.96        0.33      2.17 o
 -16   3  10       66.64       67.84      4.27 o
 -15   3  10       22.77       30.16      9.01 o
 -14   3  10        0.24        0.00      1.72 o
 -13   3  10       26.73       28.26      2.88 o
 -12   3  10        2.33        0.43      1.70 o
 -11   3  10        4.93        5.31      1.88 o
 -10   3  10       37.30       38.71      3.35 o
  -9   3  10      139.16      138.58      3.22 o
  -8   3  10        0.99        3.11      1.36 o
  -7   3  10       37.07       34.85      1.40 o
  -6   3  10       11.12        7.90      0.94 o
  -5   3  10      101.32      111.76      2.80 o
  -4   3  10      271.08      259.21      3.84 o
  -3   3  10        4.10        0.42      0.74 o
  -2   3  10      117.23      123.94      2.84 o
  -1   3  10        2.37        2.30      0.76 o
   0   3  10       57.03       51.17      1.74 o
   1   3  10       24.46       22.76      1.37 o
   2   3  10        0.95        2.10      0.90 o
   3   3  10      130.70      118.92      2.41 o
   4   3  10       40.55       33.11      1.62 o
   5   3  10       82.11       83.71      4.07 o
   6   3  10     1832.06     1816.14     23.38 o
   7   3  10       77.05       85.25      3.63 o
   8   3  10      121.90      123.70      3.21 o
   9   3  10       34.17       29.87      1.90 o
  10   3  10        7.43        6.74      1.46 o
  11   3  10        0.04        2.34      1.24 o
  12   3  10        8.12       12.30      1.67 o
  13   3  10        1.64        2.47      1.41 o
 -18   4  10       20.53       28.59      4.43 o
 -17   4  10       44.91       52.04      4.57 o
 -16   4  10        0.11        0.54      2.43 o
 -15   4  10      203.20      202.73      6.42 o
 -14   4  10       20.52       31.58      6.33 o
 -13   4  10       50.18       50.83      4.98 o
 -12   4  10      102.04      104.61      4.40 o
 -11   4  10        3.20        3.38      1.90 o
 -10   4  10       90.22       89.84      4.01 o
  -9   4  10       84.07       85.81      2.60 o
  -8   4  10      134.96      140.58      3.44 o
  -7   4  10       21.95       23.05      1.41 o
  -6   4  10        6.91        9.83      1.13 o
  -5   4  10       81.23       83.18      2.11 o
  -4   4  10       36.46       38.55      1.75 o
  -3   4  10      161.01      148.77      3.62 o
  -2   4  10        7.95       10.27      1.07 o
  -1   4  10        1.70        0.00      1.31 o
   0   4  10       90.83       94.24      2.47 o
   1   4  10      498.44      488.61      6.29 o
   2   4  10      201.31      208.96      3.76 o
   3   4  10        0.01        0.06      1.38 o
   4   4  10       84.02       78.46      2.43 o
   5   4  10      127.81      113.35      4.59 o
   6   4  10        0.04        2.82      2.82 o
   7   4  10      485.05      486.67      8.82 o
   8   4  10       40.11       35.58      2.70 o
   9   4  10       28.01       30.69      4.26 o
  10   4  10       47.07       47.97      2.98 o
  11   4  10        4.62        5.97      1.90 o
  12   4  10        0.12        0.00      1.57 o
 -16   5  10        1.28        4.45      5.82 o
 -15   5  10       24.89       29.36      4.12 o
 -14   5  10        2.87        4.99      2.40 o
 -13   5  10       31.54       35.87      3.68 o
 -12   5  10        4.40        5.41      2.61 o
 -11   5  10        8.07        7.84      2.85 o
 -10   5  10       10.59        6.77      1.97 o
  -9   5  10        8.33       11.91      1.67 o
  -8   5  10       81.23       83.98      2.79 o
  -7   5  10        0.33        2.36      1.07 o
  -6   5  10       78.04       89.57      2.74 o
  -5   5  10      348.35      358.01      5.03 o
  -4   5  10       70.33       84.94      3.35 o
  -3   5  10      414.03      398.61      5.20 o
  -2   5  10       44.76       50.87      2.15 o
  -1   5  10      128.18      128.34      2.78 o
   0   5  10      205.56      188.65      4.03 o
   1   5  10        5.91        6.41      1.35 o
   2   5  10       35.32       38.59      2.13 o
   3   5  10       40.00       44.75      5.31 o
   4   5  10       87.37       90.89      2.93 o
   5   5  10       16.46       12.38      2.12 o
   6   5  10        9.49       11.11      1.77 o
   7   5  10      162.79      167.25      4.39 o
   8   5  10       29.25       31.44      2.37 o
   9   5  10        4.28        7.21      1.69 o
  10   5  10       14.67       15.57      2.00 o
 -13   6  10        0.02        0.00      2.11 o
 -12   6  10        0.32        0.00      2.67 o
 -11   6  10        3.57        4.63      3.28 o
 -10   6  10        2.71        1.01      1.93 o
  -9   6  10       65.24       75.93      3.19 o
  -8   6  10       34.50       36.56      2.29 o
  -7   6  10       70.13       74.66      3.34 o
  -6   6  10       68.00       83.90      3.70 o
  -5   6  10       66.07       58.40      2.27 o
  -4   6  10       33.25       26.45      1.68 o
  -3   6  10       14.53       17.07      1.50 o
  -2   6  10       42.32       46.79      2.00 o
  -1   6  10        2.61        4.14      1.28 o
   0   6  10       10.87        9.24      1.42 o
   1   6  10        0.22        0.23      1.18 o
   2   6  10        3.85        3.80      1.24 o
   3   6  10        0.12        0.24      1.20 o
   4   6  10       27.74       32.85      2.05 o
   5   6  10        1.46        0.16      1.43 o
   6   6  10        7.00        9.13      1.79 o
   7   6  10       70.76       79.44      3.29 o
   8   6  10      119.80      127.05      4.39 o
  -9   7  10        9.26        6.91      2.03 o
  -8   7  10       31.83       33.53      2.48 o
  -7   7  10        2.78        6.37      1.72 o
  -6   7  10       86.03      100.84      5.22 o
  -5   7  10      112.84      123.12      8.02 o
  -4   7  10        2.10        2.13      1.21 o
  -3   7  10        9.04        6.52      1.37 o
  -2   7  10        0.29        0.00      1.54 o
  -1   7  10       12.06       11.34      1.89 o
   0   7  10        0.46        1.42      1.30 o
   1   7  10        3.88        2.72      1.41 o
   2   7  10        1.14        2.02      1.44 o
   3   7  10        1.94        0.45      1.68 o
   4   7  10        0.89        1.10      1.73 o
 -20   1  11        1.39        0.69      2.29 o
 -19   1  11        4.79        5.30      3.46 o
 -18   1  11       15.41       18.41      4.32 o
 -17   1  11        5.41        6.02      2.40 o
 -16   1  11        0.29        0.00      1.81 o
 -15   1  11       11.68       10.76      2.95 o
 -14   1  11        0.98        2.02      1.52 o
 -13   1  11       22.14       22.25      2.32 o
 -12   1  11      256.37      257.53      6.76 o
 -11   1  11      165.74      178.66      5.49 o
 -10   1  11       25.88       23.29      2.45 o
  -9   1  11       44.74       53.78      2.80 o
  -8   1  11      146.14      154.14      4.14 o
  -7   1  11        7.38        9.72      1.92 o
  -6   1  11        9.11        9.62      0.88 o
  -5   1  11       36.55       44.75      2.64 o
  -4   1  11      212.48      217.60      3.08 o
  -3   1  11       29.21       30.34      1.33 o
  -2   1  11      205.59      195.37      3.39 o
  -1   1  11      118.66      136.97      2.63 o
   0   1  11       34.79       31.61      1.53 o
   1   1  11       93.08       96.00      2.43 o
   2   1  11        3.64        5.19      0.97 o
   3   1  11       50.59       46.99      1.96 o
   4   1  11      242.18      231.64      4.23 o
   5   1  11      102.85       91.57      4.08 o
   6   1  11       16.24       15.70      1.51 o
   7   1  11        0.27        0.91      1.44 o
   8   1  11      133.08      135.47      3.29 o
   9   1  11        0.21        0.00      1.42 o
  10   1  11       58.74       55.65      2.38 o
  11   1  11       23.68       23.10      1.83 o
  12   1  11        6.82        6.69      1.47 o
  13   1  11       22.89       23.27      2.16 o
  14   1  11       15.78       21.16      2.21 o
 -19   2  11        3.86        3.09      5.64 o
 -18   2  11        2.57        4.72      2.36 o
 -17   2  11        0.30        0.49      2.10 o
 -16   2  11        0.02        2.62      2.11 o
 -15   2  11        1.08        0.00      2.05 o
 -14   2  11       31.39       33.97      3.22 o
 -13   2  11        4.25        6.71      2.98 o
 -12   2  11        0.66        0.00      2.00 o
 -11   2  11       76.62       73.94      3.89 o
 -10   2  11       51.74       47.85      6.63 o
  -9   2  11       83.88       76.90      3.64 o
  -8   2  11      170.64      147.15      3.70 o
  -7   2  11      242.00      234.05      4.19 o
  -6   2  11      253.75      257.06      4.47 o
  -5   2  11      188.81      198.95      3.99 o
  -4   2  11        0.76        0.94      0.78 o
  -3   2  11        3.08        9.79      1.01 o
  -2   2  11      225.44      241.27      3.51 o
  -1   2  11      122.29      112.24      2.44 o
   0   2  11        7.51       10.44      1.04 o
   1   2  11       82.72       71.90      1.84 o
   2   2  11       97.53       92.57      2.10 o
   3   2  11       51.01       53.63      2.08 o
   4   2  11      420.97      420.59      6.62 o
   5   2  11       17.57       17.86      1.59 o
   6   2  11      156.91      157.62      4.64 o
   7   2  11      150.16      154.12      3.57 o
   8   2  11        2.21        3.61      1.23 o
   9   2  11      115.20      118.69      3.20 o
  10   2  11        5.58        4.83      1.34 o
  11   2  11        0.66        0.07      1.19 o
  12   2  11        9.89       12.46      3.33 o
  13   2  11        0.38        0.00      1.35 o
 -18   3  11        4.81        8.99      6.02 o
 -17   3  11       14.56       18.91      3.11 o
 -16   3  11       24.48       24.61      4.06 o
 -15   3  11       16.72       15.19      3.24 o
 -14   3  11        0.97        5.29      2.54 o
 -13   3  11       61.82       62.09      4.07 o
 -12   3  11      241.96      235.04      6.56 o
 -11   3  11       23.58       22.01      2.76 o
 -10   3  11      145.68      135.84      5.48 o
  -9   3  11       61.67       57.50      2.89 o
  -8   3  11       14.41       16.31      1.58 o
  -7   3  11       79.37       88.16      2.64 o
  -6   3  11        1.29        0.52      0.96 o
  -5   3  11       23.41       22.32      1.40 o
  -4   3  11      237.14      233.66      3.70 o
  -3   3  11        1.93        0.97      0.85 o
  -2   3  11       12.25       13.11      1.09 o
  -1   3  11       41.64       52.22      2.68 o
   0   3  11      228.50      232.18      3.86 o
   1   3  11       77.57       75.82      2.22 o
   2   3  11       42.65       43.47      1.87 o
   3   3  11      443.80      450.09     19.35 o
   4   3  11      428.26      460.45      7.54 o
   5   3  11      143.98      145.06      3.93 o
   6   3  11       28.68       29.13      2.22 o
   7   3  11       30.13       32.57      1.96 o
   8   3  11        3.49        5.87      1.85 o
   9   3  11      149.51      150.11      3.66 o
  10   3  11       82.43       83.01      3.08 o
  11   3  11       26.47       32.99      2.25 o
  12   3  11       20.01       21.96      2.76 o
 -17   4  11        0.67        1.30      2.63 o
 -16   4  11        0.53        1.47      2.06 o
 -15   4  11        0.54        3.66      2.24 o
 -14   4  11        0.52        3.93      1.99 o
 -13   4  11        1.42        1.95      1.86 o
 -12   4  11        4.26        3.75      1.87 o
 -11   4  11       19.53       20.11      4.00 o
 -10   4  11       14.18       16.47      2.90 o
  -9   4  11       62.27       73.22      4.32 o
  -8   4  11      265.71      256.89      5.74 o
  -7   4  11        5.14        9.40      1.49 o
  -6   4  11        4.82        4.51      1.17 o
  -5   4  11       79.23       82.78      2.84 o
  -4   4  11       68.51       66.97      2.18 o
  -3   4  11       71.31       70.69      2.24 o
  -2   4  11        4.49        2.20      0.90 o
  -1   4  11       60.99       57.60      2.07 o
   0   4  11        6.13        8.90      1.27 o
   1   4  11      219.71      201.64      4.36 o
   2   4  11       40.52       44.26      2.26 o
   3   4  11        0.56        0.00      1.13 o
   4   4  11       66.21       83.59      3.55 o
   5   4  11        1.44        2.62      1.82 o
   6   4  11       10.83       10.38      2.02 o
   7   4  11       23.65       23.34      2.63 o
   8   4  11       60.24       62.64      3.66 o
   9   4  11        0.05        0.44      1.46 o
  10   4  11       54.87       58.18      3.30 o
  11   4  11        2.61        3.25      2.03 o
 -15   5  11        0.00        2.59      2.65 o
 -14   5  11       44.98       60.60      4.63 o
 -13   5  11        5.83        7.03      2.57 o
 -12   5  11        8.40        5.87      2.10 o
 -11   5  11        1.34        1.02      2.35 o
 -10   5  11        2.50        4.53      1.99 o
  -9   5  11       37.60       36.63      4.42 o
  -8   5  11       80.67       84.42      2.88 o
  -7   5  11       18.70       21.89      1.81 o
  -6   5  11        5.36        3.74      1.14 o
  -5   5  11        0.37        1.54      1.07 o
  -4   5  11       37.93       37.24      1.76 o
  -3   5  11      230.96      222.80      3.90 o
  -2   5  11        0.71        0.09      0.95 o
  -1   5  11       93.38       84.66      2.81 o
   0   5  11       35.86       37.30      2.13 o
   1   5  11        0.17        0.00      1.10 o
   2   5  11        2.12        1.55      1.80 o
   3   5  11        0.45        0.03      1.23 o
   4   5  11       42.92       44.50      2.63 o
   5   5  11       14.65       17.16      2.16 o
   6   5  11       28.42       28.02      2.29 o
   7   5  11        6.38       11.43      1.90 o
   8   5  11       74.48       74.92      3.32 o
   9   5  11       35.53       49.74      2.84 o
 -12   6  11        5.99        4.08      3.59 o
 -11   6  11        0.08        0.00      1.95 o
 -10   6  11       16.05       16.56      4.41 o
  -9   6  11        1.47        0.24      1.50 o
  -8   6  11        3.41        3.91      1.67 o
  -7   6  11       73.90       76.21      3.03 o
  -6   6  11        7.30       13.12      1.46 o
  -5   6  11       11.05        8.55      1.38 o
  -4   6  11        7.08       12.30      1.58 o
  -3   6  11        5.89        4.05      1.26 o
  -2   6  11        0.03        0.17      1.18 o
  -1   6  11        8.18        7.28      1.38 o
   0   6  11       47.64       57.12      3.86 o
   1   6  11        7.12        7.54      1.47 o
   2   6  11       56.99       55.85      2.44 o
   3   6  11       18.21       21.11      1.83 o
   4   6  11       10.47        7.33      2.60 o
   5   6  11        0.03        0.00      1.51 o
   6   6  11        1.69        1.58      1.94 o
  -7   7  11       34.00       32.93      2.65 o
  -6   7  11        0.40        2.47      1.49 o
  -5   7  11        0.00        0.00      1.29 o
  -4   7  11        0.05        0.53      1.28 o
  -3   7  11       11.05       10.66      1.57 o
  -2   7  11       12.53       12.77      1.73 o
  -1   7  11        2.88        3.40      1.43 o
   0   7  11       10.55        8.25      1.82 o
   1   7  11       23.42       28.75      2.63 o
 -19   0  12        8.01       10.36      3.41 o
 -18   0  12        2.65        0.00      2.60 o
 -17   0  12       94.47      100.57      6.56 o
 -16   0  12        1.07        1.50      2.31 o
 -15   0  12       12.97       17.83      3.37 o
 -14   0  12       23.87       22.59      3.44 o
 -13   0  12       45.38       37.06      3.99 o
 -12   0  12      132.65      126.86      6.15 o
 -11   0  12       19.37       20.43      3.30 o
 -10   0  12      384.32      378.27     10.27 o
  -9   0  12      370.16      371.00      9.97 o
  -8   0  12      824.32      851.38     16.71 o
  -7   0  12      159.05      152.05      4.47 o
  -6   0  12       74.40       79.30      2.71 o
  -5   0  12       45.64       39.66      3.15 o
  -4   0  12      190.39      197.22      4.25 o
  -3   0  12        0.01        0.66      0.84 o
  -2   0  12      459.66      459.34      7.19 o
  -1   0  12        2.41        1.87      1.10 o
   0   0  12      376.02      341.74      7.52 o
   1   0  12        1.01        4.47      1.35 o
   2   0  12       40.80       33.55      3.08 o
   3   0  12      783.19      709.81     12.61 o
   4   0  12        7.55       14.58      2.38 o
   5   0  12     2168.40     2016.90     42.21 o
   6   0  12       44.72       47.75      4.56 o
   7   0  12      348.89      327.71     13.71 o
   8   0  12        0.07        0.00      2.69 o
   9   0  12       10.47        6.85      2.00 o
  10   0  12       15.86       15.06      2.87 o
  11   0  12        2.94        0.00      1.70 o
  12   0  12       45.10       45.17      4.98 o
  13   0  12       17.81       11.21      3.59 o
 -19   1  12        0.23        2.85      2.46 o
 -18   1  12      119.19       98.28     13.13 o
 -17   1  12        3.37        5.83      2.49 o
 -16   1  12        5.13        4.46      2.35 o
 -15   1  12       22.94       19.63      2.91 o
 -14   1  12        3.33        0.00      1.94 o
 -13   1  12       12.91        7.65      3.83 o
 -12   1  12       81.62       83.20      4.26 o
 -11   1  12      420.32      440.05     11.15 o
 -10   1  12       14.37       12.03      1.94 o
  -9   1  12       72.06       72.51      3.34 o
  -8   1  12      332.59      292.81      6.07 o
  -7   1  12      488.03      479.50      6.92 o
  -6   1  12       73.74       74.96      3.83 o
  -5   1  12      574.16      549.69      6.72 o
  -4   1  12        1.26        3.06      1.06 o
  -3   1  12      118.37      104.55      6.47 o
  -2   1  12       16.47        8.58      1.19 o
  -1   1  12      281.38      255.27      6.56 o
   0   1  12       24.10       19.88      1.32 o
   1   1  12      311.37      277.83      4.70 o
   2   1  12      675.29      680.77      8.60 o
   3   1  12       14.68       19.69      1.58 o
   4   1  12      773.16      753.98      9.39 o
   5   1  12       91.96       90.24      4.59 o
   6   1  12       10.17       14.62      1.55 o
   7   1  12       23.07       17.99      2.06 o
   8   1  12        1.88        2.11      1.22 o
   9   1  12       32.41       33.04      2.03 o
  10   1  12       29.69       27.07      1.96 o
  11   1  12        2.47        2.26      1.29 o
  12   1  12        3.27        6.67      1.56 o
  13   1  12       34.95       39.56      2.69 o
 -19   2  12       11.92        9.13      3.09 o
 -18   2  12        0.52        0.00      2.93 o
 -17   2  12       40.29       44.64      3.92 o
 -16   2  12       10.63       10.35      2.56 o
 -15   2  12        4.00        6.71      4.17 o
 -14   2  12       20.39       23.45      2.92 o
 -13   2  12        1.80        4.28      1.89 o
 -12   2  12        0.91        0.00      2.65 o
 -11   2  12        8.49        8.76      2.13 o
 -10   2  12      386.12      394.21      8.48 o
  -9   2  12      398.27      377.84     12.14 o
  -8   2  12      223.84      248.77      6.30 o
  -7   2  12       14.14       13.21      1.64 o
  -6   2  12       13.54       12.09      2.07 o
  -5   2  12      110.66      116.85      2.62 o
  -4   2  12       81.81       93.02      3.24 o
  -3   2  12       33.79       21.99      1.40 o
  -2   2  12       98.02       82.17      2.08 o
  -1   2  12      185.31      186.56      3.70 o
   0   2  12       47.66       49.84      1.73 o
   1   2  12      107.72      107.42      2.81 o
   2   2  12       51.36       54.76      2.17 o
   3   2  12      115.62      114.00      3.02 o
   4   2  12       61.27       57.33      2.63 o
   5   2  12     1200.78     1154.12     13.17 o
   6   2  12      448.31      423.94      7.83 o
   7   2  12       17.07       17.05      1.74 o
   8   2  12       34.84       39.67      2.52 o
   9   2  12        6.65        6.07      1.39 o
  10   2  12       38.82       40.39      2.61 o
  11   2  12       13.98       11.17      1.66 o
  12   2  12       52.85       50.84      2.56 o
 -18   3  12        9.03        7.75      3.59 o
 -17   3  12        1.68        0.00      2.76 o
 -16   3  12        0.50        0.00      2.43 o
 -15   3  12        1.15        0.00      2.89 o
 -14   3  12        6.57       10.17      3.33 o
 -13   3  12        0.02        2.86      1.96 o
 -12   3  12       25.34       29.79      3.00 o
 -11   3  12       52.86       42.70      3.61 o
 -10   3  12      233.83      236.66      9.23 o
  -9   3  12        9.10        9.98      4.89 o
  -8   3  12      226.19      226.24      5.36 o
  -7   3  12      203.26      199.09      5.47 o
  -6   3  12      350.60      344.81      5.40 o
  -5   3  12       27.74       25.41      1.42 o
  -4   3  12        2.98        4.74      1.08 o
  -3   3  12       16.62       12.44      1.80 o
  -2   3  12       18.77       13.49      1.45 o
  -1   3  12       47.82       47.89      1.93 o
   0   3  12       42.31       42.70      1.87 o
   1   3  12       35.57       35.64      1.95 o
   2   3  12       28.00       38.99      2.33 o
   3   3  12      465.05      468.44      7.71 o
   4   3  12       86.55       85.51      3.22 o
   5   3  12       16.66       22.24      2.03 o
   6   3  12       82.30       90.43      3.34 o
   7   3  12       30.98       31.34      2.33 o
   8   3  12       78.72       78.57      3.23 o
   9   3  12       16.74       16.07      2.01 o
  10   3  12        5.24        7.75      1.80 o
  11   3  12        2.52        2.13      1.54 o
 -16   4  12        0.20        0.92      2.13 o
 -15   4  12        8.74        9.57      2.42 o
 -14   4  12        6.69        8.45      2.26 o
 -13   4  12        6.24        4.28      2.06 o
 -12   4  12        4.99        1.55      2.13 o
 -11   4  12        3.50        5.61      2.13 o
 -10   4  12        7.41       11.14      2.26 o
  -9   4  12      458.19      429.64      9.42 o
  -8   4  12       14.13       20.82      2.17 o
  -7   4  12        0.03        0.00      1.30 o
  -6   4  12       17.69       19.09      1.41 o
  -5   4  12       47.28       52.63      2.14 o
  -4   4  12        6.79        5.00      1.06 o
  -3   4  12       60.13       55.05      3.03 o
  -2   4  12        1.86        0.00      1.01 o
  -1   4  12      189.21      176.42      3.54 o
   0   4  12      236.02      233.64      4.17 o
   1   4  12      134.81      139.91      3.19 o
   2   4  12      127.73      144.43      3.64 o
   3   4  12      206.90      197.38      5.38 o
   4   4  12      402.37      394.18      8.07 o
   5   4  12        3.09        4.45      1.77 o
   6   4  12      105.88       95.38      3.97 o
   7   4  12       40.08       36.03      2.55 o
   8   4  12       19.15       22.35      2.28 o
   9   4  12        5.15        4.10      1.80 o
  10   4  12       85.71       94.84      4.14 o
 -14   5  12        0.28        4.56      3.04 o
 -13   5  12        2.03        1.50      2.53 o
 -12   5  12       31.82       27.56      3.04 o
 -11   5  12        1.31        0.00      1.89 o
 -10   5  12        2.41        3.03      1.93 o
  -9   5  12        0.47        0.41      1.57 o
  -8   5  12       39.89       36.82      2.60 o
  -7   5  12       62.85       74.97      2.84 o
  -6   5  12       25.93       24.25      1.63 o
  -5   5  12       14.15       13.12      1.46 o
  -4   5  12        0.85        4.11      1.20 o
  -3   5  12       89.34       84.73      2.57 o
  -2   5  12       85.92       91.01      2.97 o
  -1   5  12        6.77        9.49      1.58 o
   0   5  12      107.29      109.53      3.28 o
   1   5  12        0.02        1.63      1.19 o
   2   5  12       71.65       74.56      4.27 o
   3   5  12       75.98       79.36      3.24 o
   4   5  12       56.39       60.29      3.41 o
   5   5  12       47.61       53.29      3.18 o
   6   5  12       19.96       22.93      2.25 o
   7   5  12        9.87        8.27      1.84 o
   8   5  12       12.08       13.51      2.63 o
 -11   6  12        0.22        0.80      2.62 o
 -10   6  12        1.31        0.00      2.63 o
  -9   6  12       55.64       56.06      3.15 o
  -8   6  12      226.30      233.32      7.59 o
  -7   6  12      109.45      118.23      3.65 o
  -6   6  12       43.62       42.10      2.73 o
  -5   6  12       69.35       73.07      4.00 o
  -4   6  12       73.89       82.86      4.86 o
  -3   6  12        6.04        7.63      1.47 o
  -2   6  12        5.18        3.36      1.27 o
  -1   6  12        0.21        0.00      1.26 o
   0   6  12       31.62       28.85      2.02 o
   1   6  12       10.83       14.27      1.76 o
   2   6  12      101.52      113.57      3.98 o
   3   6  12        0.21        1.70      1.36 o
   4   6  12       27.35       26.73      2.62 o
   5   6  12        0.71        5.88      2.77 o
 -19   1  13        1.27        5.63      3.04 o
 -18   1  13        0.99        0.00      2.23 o
 -17   1  13        3.76        3.05      2.54 o
 -16   1  13        0.19        4.00      2.22 o
 -15   1  13       29.92       35.97      3.50 o
 -14   1  13       11.83       16.34      2.67 o
 -13   1  13       40.96       48.79      5.75 o
 -12   1  13      132.35      136.96      5.23 o
 -11   1  13        2.08        0.00      2.87 o
 -10   1  13       51.09       44.49      3.38 o
  -9   1  13      166.41      170.43      8.77 o
  -8   1  13      103.22       97.67      6.98 o
  -7   1  13      120.60      118.19      3.78 o
  -6   1  13      298.11      296.15      4.72 o
  -5   1  13      103.16      109.90      2.34 o
  -4   1  13       27.39       25.79      2.23 o
  -3   1  13      139.19      118.46      2.84 o
  -2   1  13        6.88        1.24      0.82 o
  -1   1  13        5.96        5.88      1.11 o
   0   1  13      131.12      130.01      3.21 o
   1   1  13        2.15        0.98      1.24 o
   2   1  13      591.98      548.12      7.59 o
   3   1  13      446.81      428.71      7.05 o
   4   1  13        0.22        0.02      1.21 o
   5   1  13       18.02       18.38      1.68 o
   6   1  13        6.71        8.15      1.45 o
   7   1  13       68.84       62.75      2.55 o
   8   1  13       51.41       46.07      2.30 o
   9   1  13        0.59        0.96      1.18 o
  10   1  13        5.93        6.56      1.77 o
  11   1  13        0.47        0.00      1.45 o
  12   1  13        1.13        0.49      1.76 o
 -18   2  13        2.29        4.07      2.77 o
 -17   2  13        2.96        0.19      3.57 o
 -16   2  13       26.20       34.48      3.56 o
 -15   2  13       58.83       60.10      4.24 o
 -14   2  13       13.72       15.71      6.10 o
 -13   2  13        0.02        0.32      1.79 o
 -12   2  13        0.97        0.00      1.76 o
 -11   2  13       11.59       11.94      4.30 o
 -10   2  13      209.44      202.89     14.89 o
  -9   2  13      113.25      118.02      4.66 o
  -8   2  13       39.47       38.02      2.96 o
  -7   2  13        0.60        0.00      1.22 o
  -6   2  13       36.25       38.91      1.98 o
  -5   2  13      202.11      186.83      3.46 o
  -4   2  13      101.53       98.44      3.48 o
  -3   2  13        0.00        0.00      0.87 o
  -2   2  13       18.27       18.36      1.49 o
  -1   2  13      273.61      262.80      4.25 o
   0   2  13      115.96      106.50      2.46 o
   1   2  13        8.25        5.71      1.23 o
   2   2  13       44.16       60.80      3.80 o
   3   2  13      631.76      622.56      8.38 o
   4   2  13       19.75       25.95      1.84 o
   5   2  13      290.94      272.13      4.98 o
   6   2  13       52.43       52.73      2.37 o
   7   2  13       51.97       44.92      2.35 o
   8   2  13       67.41       68.85      2.73 o
   9   2  13       60.71       56.12      2.54 o
  10   2  13        2.09        0.13      1.29 o
  11   2  13        0.32        0.00      1.49 o
 -17   3  13        7.55        7.19      3.32 o
 -16   3  13        2.82        3.62      3.62 o
 -15   3  13        0.26        1.51      2.16 o
 -14   3  13       19.27       20.61      2.92 o
 -13   3  13       76.99       73.92      4.37 o
 -12   3  13      104.62      110.40      5.55 o
 -11   3  13        5.19        4.57      2.38 o
 -10   3  13        0.02        0.04      2.89 o
  -9   3  13       33.18       34.89      2.99 o
  -8   3  13        0.15        0.00      1.38 o
  -7   3  13        0.71        0.31      1.07 o
  -6   3  13       89.78       77.56      2.20 o
  -5   3  13       47.43       42.70      1.77 o
  -4   3  13        6.76        7.35      1.24 o
  -3   3  13       13.50       10.99      1.43 o
  -2   3  13       53.41       56.47      2.13 o
  -1   3  13      678.24      633.56      7.80 o
   0   3  13       36.34       35.63      1.89 o
   1   3  13       13.66       10.71      1.67 o
   2   3  13       10.48        6.38      2.01 o
   3   3  13       27.43       29.65      2.21 o
   4   3  13       62.78       58.35      2.86 o
   5   3  13       25.02       25.28      2.19 o
   6   3  13       10.26       11.52      1.88 o
   7   3  13       35.23       36.30      2.53 o
   8   3  13        1.47        4.10      2.84 o
   9   3  13       50.60       45.46      2.78 o
  10   3  13        0.00        1.43      3.37 o
 -16   4  13        0.10        3.37      3.75 o
 -15   4  13        9.18       13.88      2.65 o
 -14   4  13        1.72        2.16      1.98 o
 -13   4  13        9.25        5.62      4.36 o
 -12   4  13       19.96       17.23      2.64 o
 -11   4  13       25.57       28.25      3.04 o
 -10   4  13        1.74        2.05      2.12 o
  -9   4  13       45.88       38.50      3.93 o
  -8   4  13       98.47       97.17      3.22 o
  -7   4  13       96.54      101.49      3.27 o
  -6   4  13       23.33       19.65      1.59 o
  -5   4  13       30.79       25.22      2.43 o
  -4   4  13        0.76        1.17      0.98 o
  -3   4  13       97.97       81.13      2.48 o
  -2   4  13        0.12        0.00      1.02 o
  -1   4  13        6.01        5.23      1.32 o
   0   4  13        6.38        4.62      1.28 o
   1   4  13       58.53       52.64      2.44 o
   2   4  13       12.16       11.36      2.00 o
   3   4  13       24.14       26.89      2.56 o
   4   4  13       79.31       75.11      3.76 o
   5   4  13       43.90       40.68      4.37 o
   6   4  13       19.35       19.96      2.16 o
   7   4  13       38.69       39.35      3.60 o
   8   4  13        2.98        3.11      1.69 o
   9   4  13        1.61        0.17      2.48 o
 -13   5  13        0.62        5.02      2.99 o
 -12   5  13       10.67       11.64      3.03 o
 -11   5  13       18.60       17.36      2.84 o
 -10   5  13        7.10        4.55      2.29 o
  -9   5  13        0.20        1.21      2.01 o
  -8   5  13       32.39       27.52      2.09 o
  -7   5  13       48.94       55.60      3.60 o
  -6   5  13        1.11        1.04      1.23 o
  -5   5  13       70.37       67.76      2.34 o
  -4   5  13      160.09      154.28      3.53 o
  -3   5  13       28.49       30.07      2.85 o
  -2   5  13        9.24        9.06      1.60 o
  -1   5  13        0.44        0.00      1.60 o
   0   5  13       46.23       49.62      2.57 o
   1   5  13       86.65       87.54      2.87 o
   2   5  13        1.10        5.45      1.67 o
   3   5  13       82.73       87.84      3.49 o
   4   5  13        0.06        3.31      1.59 o
   5   5  13       20.97       30.34      2.45 o
   6   5  13       51.36       52.53      3.20 o
 -10   6  13        0.60        5.34      3.26 o
  -9   6  13       20.97       25.48      3.76 o
  -8   6  13       59.98       67.85      4.99 o
  -7   6  13        1.80        1.10      1.52 o
  -6   6  13       20.89       21.81      3.08 o
  -5   6  13       28.54       30.81      2.01 o
  -4   6  13       18.08       21.90      1.92 o
  -3   6  13        0.21        1.79      1.42 o
  -2   6  13       19.01       14.09      1.72 o
  -1   6  13       17.83       20.61      1.89 o
   0   6  13       12.21       15.70      1.79 o
   1   6  13        6.28        8.08      2.62 o
   2   6  13        0.71        1.66      1.83 o
   3   6  13        0.57        3.29      2.20 o
 -18   0  14        0.72        0.00      4.91 o
 -17   0  14        0.41        1.06      2.78 o
 -16   0  14        1.16        0.37      2.67 o
 -15   0  14       99.86      105.30      6.41 o
 -14   0  14      379.77      402.10     11.91 o
 -13   0  14      113.70      128.13      6.63 o
 -12   0  14      167.43      179.11      7.66 o
 -11   0  14     1045.96     1040.74     20.76 o
 -10   0  14      519.44      523.23     12.98 o
  -9   0  14       51.69       47.72      4.32 o
  -8   0  14      823.63      816.74     16.78 o
  -7   0  14       22.63       23.07      3.19 o
  -6   0  14      633.62      624.09     13.54 o
  -5   0  14      378.20      381.61      6.82 o
  -4   0  14      597.41      549.50      8.92 o
  -3   0  14      675.35      639.62     11.86 o
  -2   0  14      347.58      349.09      7.99 o
  -1   0  14      214.90      190.11      5.68 o
   0   0  14      215.59      193.99      5.79 o
   1   0  14       45.31       57.57      3.44 o
   2   0  14       16.30       11.49      2.76 o
   3   0  14       28.73       29.46      2.85 o
   4   0  14        0.48        0.00      2.01 o
   5   0  14       83.05       73.11      4.45 o
   6   0  14       17.50       17.87      2.40 o
   7   0  14       53.74       61.74      5.18 o
   8   0  14       91.47       96.81      4.47 o
   9   0  14       77.25       76.05      4.09 o
  10   0  14       13.96       15.10      3.26 o
  11   0  14       44.58       45.37      4.20 o
 -18   1  14        4.27        2.32      3.11 o
 -17   1  14        5.55        9.60      2.81 o
 -16   1  14        5.31        4.97      2.64 o
 -15   1  14       10.52        9.50      2.64 o
 -14   1  14        2.16        3.86      2.09 o
 -13   1  14       99.14       92.47      4.80 o
 -12   1  14      441.06      461.36     20.19 o
 -11   1  14       15.10       17.09      2.86 o
 -10   1  14     1011.55      950.52     15.25 o
  -9   1  14      331.03      326.09      7.75 o
  -8   1  14       90.32       93.84      4.25 o
  -7   1  14       47.14       56.09      6.63 o
  -6   1  14      143.67      145.88      4.80 o
  -5   1  14      642.27      597.12      6.69 o
  -4   1  14      254.77      256.01      4.38 o
  -3   1  14       35.49       37.28      2.12 o
  -2   1  14      385.72      396.68      6.67 o
  -1   1  14       89.37       78.92      2.61 o
   0   1  14      250.72      250.24      5.20 o
   1   1  14        5.12        4.05      1.65 o
   2   1  14       26.39       34.39      2.07 o
   3   1  14      745.19      716.45      9.34 o
   4   1  14       66.39       67.30      2.63 o
   5   1  14        2.05        1.22      1.15 o
   6   1  14        4.80        3.04      1.33 o
   7   1  14        2.49        3.06      1.34 o
   8   1  14       29.38       24.38      1.95 o
   9   1  14        0.90        1.22      1.33 o
  10   1  14        0.49        0.51      1.34 o
 -17   2  14        4.89        8.10      2.77 o
 -16   2  14       14.99       10.75      2.98 o
 -15   2  14        6.20        8.04      2.41 o
 -14   2  14       10.72        9.33      4.21 o
 -13   2  14       34.02       30.85      4.08 o
 -12   2  14       27.15       43.12      6.12 o
 -11   2  14       72.54       71.64      4.21 o
 -10   2  14      134.10      129.71      5.08 o
  -9   2  14        8.04        6.76      2.18 o
  -8   2  14       52.01       52.92      3.45 o
  -7   2  14       16.69       26.29      2.65 o
  -6   2  14      531.70      500.99      7.75 o
  -5   2  14       71.81       63.82      2.34 o
  -4   2  14        1.63        0.01      1.32 o
  -3   2  14       32.30       27.48      1.68 o
  -2   2  14      148.97      145.18      3.49 o
  -1   2  14      490.75      467.13      6.87 o
   0   2  14      217.81      175.59      4.40 o
   1   2  14       42.20       51.17      3.96 o
   2   2  14        6.64        6.31      1.50 o
   3   2  14        4.53        2.82      1.32 o
   4   2  14        0.20        2.38      1.27 o
   5   2  14       49.55       42.06      2.26 o
   6   2  14       11.39       10.61      1.56 o
   7   2  14       21.73       21.61      1.89 o
   8   2  14        0.10        0.00      1.29 o
   9   2  14       10.54       12.17      1.73 o
  10   2  14        1.31        0.82      2.02 o
 -16   3  14        7.70        8.67      3.44 o
 -15   3  14        0.60        0.17      2.08 o
 -14   3  14       50.13       62.07      4.30 o
 -13   3  14       83.38       96.34      4.97 o
 -12   3  14       43.37       46.44      3.76 o
 -11   3  14        0.01        2.71      2.10 o
 -10   3  14      253.20      227.61      7.52 o
  -9   3  14       75.41       72.91      6.56 o
  -8   3  14        4.62        0.00      1.60 o
  -7   3  14       63.63       53.24      2.71 o
  -6   3  14        0.26        0.00      1.28 o
  -5   3  14        6.75        6.77      1.26 o
  -4   3  14       65.88       58.99      2.67 o
  -3   3  14        5.56        4.14      1.26 o
  -2   3  14       11.07        9.55      1.31 o
  -1   3  14        0.02        0.00      1.01 o
   0   3  14        0.16        0.00      1.20 o
   1   3  14       28.60       26.02      4.80 o
   2   3  14      132.13      141.92      4.51 o
   3   3  14      118.33      108.47      3.75 o
   4   3  14       47.90       56.57      3.24 o
   5   3  14      287.82      262.63      5.83 o
   6   3  14       58.79       70.34      4.28 o
   7   3  14       76.79       82.96      3.71 o
   8   3  14       54.90       56.61      3.09 o
   9   3  14        6.41       17.71      3.64 o
 -15   4  14        0.38        4.14      4.63 o
 -14   4  14        0.00        0.00      1.88 o
 -13   4  14        0.09        0.13      2.00 o
 -12   4  14       15.54       16.42      2.72 o
 -11   4  14       42.23       51.61      4.97 o
 -10   4  14       42.70       44.76      3.49 o
  -9   4  14        8.01        4.77      2.08 o
  -8   4  14       20.05       16.73      2.26 o
  -7   4  14       11.20        4.84      1.74 o
  -6   4  14        7.57        6.46      1.79 o
  -5   4  14        2.56        1.46      1.15 o
  -4   4  14        9.77        8.44      1.38 o
  -3   4  14        0.23        0.13      1.08 o
  -2   4  14        2.73        0.08      1.12 o
  -1   4  14        3.04        2.63      1.22 o
   0   4  14       62.42       55.77      3.37 o
   1   4  14       60.32       67.55      3.59 o
   2   4  14       21.21       20.69      2.41 o
   3   4  14       28.85       32.48      2.84 o
   4   4  14       47.13       48.36      4.67 o
   5   4  14        0.23        0.96      1.43 o
   6   4  14       13.35       10.39      1.98 o
   7   4  14      101.33      108.24      9.23 o
 -12   5  14        8.12       10.31      4.25 o
 -11   5  14        4.61        9.85      2.74 o
 -10   5  14        6.28        7.20      2.53 o
  -9   5  14       54.86       46.87      3.65 o
  -8   5  14        2.78        4.48      1.83 o
  -7   5  14        0.92        1.78      1.55 o
  -6   5  14        7.22        3.55      1.54 o
  -5   5  14       13.35       17.79      1.72 o
  -4   5  14       29.78       36.94      2.39 o
  -3   5  14       38.42       41.60      2.43 o
  -2   5  14       12.89        9.46      1.51 o
  -1   5  14       96.65       96.53      3.33 o
   0   5  14       53.81       50.78      2.64 o
   1   5  14        2.55        0.00      1.56 o
   2   5  14       34.08       38.57      2.65 o
   3   5  14        9.58       12.00      2.86 o
   4   5  14       11.20       21.11      3.94 o
  -7   6  14        8.99        5.76      1.98 o
  -6   6  14        0.73        1.68      1.69 o
  -5   6  14        9.66        9.40      1.82 o
  -4   6  14        4.14        5.05      1.50 o
  -3   6  14        8.77        3.67      1.75 o
  -2   6  14       23.38       27.31      2.65 o
  -1   6  14       15.78       19.52      2.46 o
 -17   1  15       24.52       25.68      4.43 o
 -16   1  15        0.40        0.00      2.12 o
 -15   1  15      113.76      125.57      5.75 o
 -14   1  15       94.08       99.67     13.09 o
 -13   1  15        3.26        2.44      2.25 o
 -12   1  15        0.89        0.70      2.11 o
 -11   1  15       15.68       17.81      4.83 o
 -10   1  15       18.65       20.38      2.78 o
  -9   1  15      207.06      214.01      6.26 o
  -8   1  15        1.47        1.68      1.79 o
  -7   1  15       31.39       33.80      2.90 o
  -6   1  15      126.07      122.77      3.37 o
  -5   1  15       43.78       41.86      2.69 o
  -4   1  15       65.09       63.97      2.32 o
  -3   1  15       44.96       44.54      2.38 o
  -2   1  15       58.64       59.90      2.72 o
  -1   1  15       55.88       54.25      2.41 o
   0   1  15        0.01        1.30      1.26 o
   1   1  15       30.38       26.26      3.09 o
   2   1  15        9.10        8.99      1.47 o
   3   1  15      175.75      171.51      4.03 o
   4   1  15      255.12      243.35      4.99 o
   5   1  15       46.40       41.51      2.45 o
   6   1  15        0.22        0.00      1.22 o
   7   1  15        5.62        6.39      1.47 o
   8   1  15        9.81       14.67      2.31 o
   9   1  15       16.86       23.25      2.43 o
 -16   2  15       21.93       27.78      4.71 o
 -15   2  15        5.13        6.44      2.55 o
 -14   2  15       81.04       81.31      6.89 o
 -13   2  15       81.90       95.32      5.20 o
 -12   2  15       95.57       97.52      6.04 o
 -11   2  15        3.06        3.44      3.52 o
 -10   2  15        0.02        0.00      1.88 o
  -9   2  15        1.05        0.00      1.72 o
  -8   2  15       22.39       23.63      2.69 o
  -7   2  15       42.33       42.38      3.33 o
  -6   2  15        0.16        0.00      1.23 o
  -5   2  15        0.97        0.00      1.09 o
  -4   2  15        1.14        2.40      2.02 o
  -3   2  15       93.77       84.39      2.78 o
  -2   2  15       44.94       43.49      2.48 o
  -1   2  15      142.38      123.76      3.77 o
   0   2  15       43.19       50.27      2.73 o
   1   2  15      422.46      413.04      7.41 o
   2   2  15      107.47      122.67      3.93 o
   3   2  15       50.66       44.50      2.95 o
   4   2  15        5.28        0.48      1.45 o
   5   2  15       14.10       16.94      2.00 o
   6   2  15       16.09       13.89      2.04 o
   7   2  15        0.18        1.26      1.88 o
   8   2  15        2.81        5.05      3.57 o
 -15   3  15        0.87        0.16      3.15 o
 -14   3  15        2.13        0.05      2.23 o
 -13   3  15        6.00        3.59      2.30 o
 -12   3  15       82.58       80.64      5.25 o
 -11   3  15       75.82       74.23      6.65 o
 -10   3  15        0.39        2.05      1.91 o
  -9   3  15       86.25       91.15      4.30 o
  -8   3  15       23.42       24.29      4.73 o
  -7   3  15       40.28       47.30      2.65 o
  -6   3  15       17.42       17.16      1.68 o
  -5   3  15       91.70       82.99      3.10 o
  -4   3  15       41.16       40.63      2.19 o
  -3   3  15        0.89        0.66      1.28 o
  -2   3  15       32.36       30.21      1.86 o
  -1   3  15       42.75       40.39      3.20 o
   0   3  15        0.15        0.00      1.35 o
   1   3  15        0.01        0.00      1.25 o
   2   3  15       32.49       36.10      4.03 o
   3   3  15      187.82      186.30      5.41 o
   4   3  15       48.85       46.64      2.77 o
   5   3  15        3.59        0.37      1.77 o
   6   3  15        7.17        5.78      1.80 o
   7   3  15        0.30        0.65      2.46 o
 -13   4  15        9.53       13.03      5.49 o
 -12   4  15        4.40        4.45      2.57 o
 -11   4  15       22.97       26.26      3.18 o
 -10   4  15       11.99       13.66      2.56 o
  -9   4  15        9.42        7.67      2.98 o
  -8   4  15       19.48       14.98      2.48 o
  -7   4  15       16.94        9.02      2.04 o
  -6   4  15       48.99       51.67      3.04 o
  -5   4  15       73.38       59.90      2.70 o
  -4   4  15        0.31        1.64      1.17 o
  -3   4  15        2.28        0.00      1.11 o
  -2   4  15       42.52       39.55      2.15 o
  -1   4  15       64.08       65.43      2.76 o
   0   4  15       59.77       70.49      3.68 o
   1   4  15        1.13        1.87      1.78 o
   2   4  15       34.13       38.85      3.04 o
   3   4  15        0.05        1.23      1.53 o
   4   4  15        0.28        0.00      1.52 o
   5   4  15        1.55        2.66      5.22 o
 -10   5  15        9.85       10.03      4.50 o
  -9   5  15       12.05       10.39      2.61 o
  -8   5  15       63.55       58.92      3.92 o
  -7   5  15        6.17        8.61      2.22 o
  -6   5  15        0.01        0.95      1.67 o
  -5   5  15       19.66       15.65      1.85 o
  -4   5  15        6.50        6.90      1.64 o
  -3   5  15       19.94       14.86      2.64 o
  -2   5  15       67.01       61.07      2.91 o
  -1   5  15        7.58        7.35      1.66 o
   0   5  15        6.17        5.59      1.83 o
   1   5  15       13.91       16.28      2.17 o
   2   5  15        3.57        1.30      2.46 o
 -16   0  16        0.32        0.00      4.61 o
 -15   0  16       77.42      103.64      9.16 o
 -14   0  16       23.92       35.67      6.19 o
 -13   0  16       17.51       16.48      4.83 o
 -12   0  16       88.56       81.64      7.58 o
 -11   0  16       38.10       47.06      4.69 o
 -10   0  16      543.90      545.49     13.68 o
  -9   0  16      119.72      117.87      6.04 o
  -8   0  16      301.78      326.77      9.79 o
  -7   0  16      201.16      199.54      7.40 o
  -6   0  16      347.55      339.77      9.64 o
  -5   0  16       49.50       56.47      3.41 o
  -4   0  16       14.07       14.98      2.31 o
  -3   0  16       45.60       39.48      3.11 o
  -2   0  16        0.99        0.00      1.65 o
  -1   0  16      225.27      216.11      6.49 o
   0   0  16       46.14       51.12      3.52 o
   1   0  16      551.97      524.93     13.53 o
   2   0  16       72.07       80.35      4.12 o
   3   0  16       22.79       22.18      3.09 o
   4   0  16       89.69       78.70      4.21 o
   5   0  16      213.12      212.91      6.68 o
   6   0  16       54.99       53.54      3.67 o
   7   0  16       21.89       23.96      2.88 o
 -16   1  16        2.08        3.48      5.13 o
 -15   1  16       69.88       81.52      7.76 o
 -14   1  16        0.41        0.00      2.75 o
 -13   1  16       27.02       27.52      3.35 o
 -12   1  16       34.41       38.00      3.56 o
 -11   1  16      110.90      123.16      5.32 o
 -10   1  16        5.27        7.20      4.05 o
  -9   1  16       12.05       13.22      2.45 o
  -8   1  16       13.02       13.25      2.69 o
  -7   1  16        1.66        5.06      2.65 o
  -6   1  16      121.78      124.90      4.62 o
  -5   1  16        6.72        5.23      3.24 o
  -4   1  16      296.05      285.64      5.69 o
  -3   1  16       26.73       24.65      2.04 o
  -2   1  16        0.99        0.74      1.28 o
  -1   1  16        0.04        2.37      2.51 o
   0   1  16        4.33        5.19      1.40 o
   1   1  16      155.23      142.56      3.74 o
   2   1  16        1.30        2.99      1.48 o
   3   1  16      156.31      150.54      4.01 o
   4   1  16      174.83      180.48      4.31 o
   5   1  16       25.93       22.39      1.95 o
   6   1  16       28.49       31.85      2.16 o
   7   1  16        0.45        1.95      1.64 o
 -15   2  16       43.39       51.35      5.42 o
 -14   2  16        7.42        3.89      5.00 o
 -13   2  16       59.26       54.73      4.49 o
 -12   2  16       48.23       43.35      3.77 o
 -11   2  16       47.49       55.58      4.00 o
 -10   2  16       25.37       23.18      2.94 o
  -9   2  16        1.07        1.61      1.88 o
  -8   2  16       11.27        9.14      2.20 o
  -7   2  16       60.54       53.20      3.97 o
  -6   2  16        1.59        0.00      2.53 o
  -5   2  16        1.17        0.00      1.15 o
  -4   2  16       23.36       23.46      3.52 o
  -3   2  16      284.62      273.81      5.72 o
  -2   2  16        0.06        2.65      1.42 o
  -1   2  16        4.18        2.62      1.41 o
   0   2  16      272.73      263.32      5.83 o
   1   2  16        0.02        0.00      1.29 o
   2   2  16        7.87        6.23      1.69 o
   3   2  16       92.09       94.91     11.26 o
   4   2  16        2.36        5.72      1.86 o
   5   2  16        7.66       10.74      1.87 o
   6   2  16        0.02        0.99      1.45 o
 -14   3  16       16.47       24.51      5.42 o
 -13   3  16        0.73        0.15      2.36 o
 -12   3  16        5.76        0.83      2.43 o
 -11   3  16       11.36        9.33      2.67 o
 -10   3  16        1.77        0.51      1.95 o
  -9   3  16       44.80       52.70      3.66 o
  -8   3  16        0.00        0.00      1.70 o
  -7   3  16       16.52       15.62      2.39 o
  -6   3  16       12.39        9.31      2.05 o
  -5   3  16       25.09       21.51      2.25 o
  -4   3  16        1.97        0.38      1.22 o
  -3   3  16      163.86      154.59      3.76 o
  -2   3  16        2.62        0.98      1.35 o
  -1   3  16        0.18        1.00      1.38 o
   0   3  16       24.39       22.60      2.22 o
   1   3  16       59.30       58.91      3.06 o
   2   3  16       60.42       54.07      3.63 o
   3   3  16        7.43        6.34      1.72 o
   4   3  16        8.18        6.31      1.80 o
   5   3  16        1.89        0.00      2.08 o
 -12   4  16        2.05        7.89      3.48 o
 -11   4  16        5.60        7.80      4.38 o
 -10   4  16        1.54        5.27      2.28 o
  -9   4  16        5.80        4.92      2.13 o
  -8   4  16        1.97        2.45      2.34 o
  -7   4  16       43.64       44.64      5.19 o
  -6   4  16       41.61       37.86      4.78 o
  -5   4  16        1.25        2.93      1.40 o
  -4   4  16        3.39        0.62      1.21 o
  -3   4  16        3.89        2.20      1.23 o
  -2   4  16       76.75       75.11      3.76 o
  -1   4  16        4.72        7.17      1.65 o
   0   4  16       27.50       24.57      6.41 o
   1   4  16       10.15       12.75      2.21 o
   2   4  16        9.81       14.96      2.38 o
   3   4  16        1.34        4.08      3.00 o
  -7   5  16        6.39        9.01      2.78 o
  -6   5  16        1.46        2.33      1.85 o
  -5   5  16        2.99        6.19      2.05 o
  -4   5  16        0.22        0.70      1.57 o
  -3   5  16        5.30        6.61      1.70 o
  -2   5  16        0.19        0.00      1.51 o
 -14   1  17        0.10        7.89      2.60 o
 -13   1  17      104.51      116.94      5.55 o
 -12   1  17       21.42       30.24      5.47 o
 -11   1  17        1.39        5.31      2.24 o
 -10   1  17       12.40       14.49      2.61 o
  -9   1  17       19.54       22.20      2.86 o
  -8   1  17       13.66       20.21      2.95 o
  -7   1  17       29.58       29.90      3.20 o
  -6   1  17       17.51        9.81      3.41 o
  -5   1  17       53.82       56.88      3.09 o
  -4   1  17      239.08      242.60      5.35 o
  -3   1  17       96.53       95.11      3.44 o
  -2   1  17        4.31        2.48      1.45 o
  -1   1  17       34.97       38.20      2.50 o
   0   1  17       27.38       29.90      3.31 o
   1   1  17       18.62       17.60      1.85 o
   2   1  17        1.56        0.29      1.20 o
   3   1  17        1.37        2.44      1.39 o
   4   1  17        6.77        6.10      1.50 o
   5   1  17       11.32       12.57      2.08 o
 -14   2  17        1.98        4.19      2.82 o
 -13   2  17        5.84        5.76      2.60 o
 -12   2  17        0.07        0.00      3.22 o
 -11   2  17       10.38       10.41      4.38 o
 -10   2  17        7.06        2.65      2.06 o
  -9   2  17        6.38       11.20      2.54 o
  -8   2  17        0.55        1.17      2.38 o
  -7   2  17       16.21       14.68      3.77 o
  -6   2  17       80.66       83.25      6.48 o
  -5   2  17       46.72       52.32      4.49 o
  -4   2  17       29.36       33.10      2.32 o
  -3   2  17        1.22        3.38      1.41 o
  -2   2  17      112.06      117.82      3.87 o
  -1   2  17       41.88       46.54      2.75 o
   0   2  17       21.31       26.67      2.31 o
   1   2  17       13.45       17.34      2.16 o
   2   2  17        9.02       12.92      2.29 o
   3   2  17        0.86        0.50      2.42 o
   4   2  17        6.31        6.51      2.25 o
 -12   3  17       24.39       21.94      4.34 o
 -11   3  17        0.44        0.00      2.64 o
 -10   3  17        1.56        1.51      2.13 o
  -9   3  17        0.12        0.00      1.99 o
  -8   3  17       24.96       25.96      3.22 o
  -7   3  17       26.22       23.37      3.45 o
  -6   3  17        5.53        2.05      2.39 o
  -5   3  17        6.19        5.08      4.70 o
  -4   3  17        1.39        0.00      2.12 o
  -3   3  17       12.98       12.09      1.82 o
  -2   3  17        0.00        1.07      1.39 o
  -1   3  17        0.95        2.15      2.84 o
   0   3  17        3.22        0.11      1.40 o
   1   3  17       13.23       11.93      1.97 o
   2   3  17       16.16       23.95      2.73 o
   3   3  17       25.09       25.85      4.41 o
  -9   4  17       15.31       11.23      4.89 o
  -8   4  17        6.50        1.39      4.65 o
  -7   4  17       10.93       13.00      3.84 o
  -6   4  17        7.16        4.10      3.44 o
  -5   4  17        0.92        3.98      1.73 o
  -4   4  17        1.78        0.27      1.37 o
  -3   4  17        7.79        6.13      1.79 o
  -2   4  17        1.42        2.77      1.72 o
  -1   4  17       42.36       47.06      8.28 o
   0   4  17        0.57        0.00      4.87 o
 -13   0  18       10.80       11.50      4.54 o
 -12   0  18       13.89       19.63      5.13 o
 -11   0  18      166.50      158.00      9.67 o
 -10   0  18        4.30        0.00      3.41 o
  -9   0  18       66.11       67.57      6.81 o
  -8   0  18      104.91      112.70     11.65 o
  -4   0  18       16.37       13.80      2.82 o
  -3   0  18        2.48        6.81      2.09 o
  -2   0  18        1.32        0.55      1.79 o
  -1   0  18        0.16        1.28      1.76 o
   0   0  18        0.31        2.67      2.31 o
   1   0  18        1.33        1.26      1.72 o
   2   0  18        2.66        1.48      1.93 o
   3   0  18       15.64       16.95      3.24 o
 -13   1  18       32.30       27.02      3.73 o
 -12   1  18       31.86       37.82      9.54 o
 -11   1  18       34.16       38.64      3.63 o
 -10   1  18       70.89       84.95     10.60 o
  -9   1  18       10.37       11.45      2.84 o
  -8   1  18        0.07        0.99      2.45 o
  -7   1  18        2.67        6.63      4.72 o
  -6   1  18        3.67        4.91      4.36 o
  -5   1  18       76.02       76.75      5.23 o
  -4   1  18       28.26       29.48      2.28 o
  -3   1  18        3.69        3.22      1.37 o
  -2   1  18        4.85        5.50      2.34 o
  -1   1  18       10.00       12.50      1.86 o
   0   1  18        1.91        2.44      1.45 o
   1   1  18        0.11        1.98      2.80 o
   2   1  18        7.14       10.54      1.89 o
   3   1  18        6.09        2.66      2.04 o
 -11   2  18        1.74        4.06      3.90 o
 -10   2  18        1.08        1.52      2.12 o
  -9   2  18       10.34       11.07      2.77 o
  -8   2  18       27.59       39.55      5.09 o
  -7   2  18        0.37        0.00      2.60 o
  -6   2  18        0.20        0.00      3.79 o
  -5   2  18        1.42        2.63      3.15 o
  -4   2  18        0.32        0.02      1.31 o
  -3   2  18       30.87       29.66      2.36 o
  -2   2  18        4.76        6.75      1.67 o
  -1   2  18        0.00        0.00      2.07 o
   0   2  18        7.31       11.42      1.95 o
   1   2  18        3.01        4.51      1.71 o
   2   2  18        0.28        0.89      2.36 o
  -9   3  18       22.05       30.79      5.62 o
  -8   3  18       55.99       67.83     17.08 o
  -7   3  18        2.05        0.00      2.31 o
  -6   3  18       20.16       22.46      4.36 o
  -5   3  18        3.76        7.60      3.13 o
  -4   3  18        8.90       13.92      2.23 o
  -3   3  18       18.32       20.32      2.20 o
  -2   3  18        0.21        1.92      1.52 o
  -1   3  18       11.29       18.47      2.46 o
 -10   1  19        0.49        2.37      2.43 o
  -9   1  19       10.66        2.67      3.37 o
  -8   1  19        2.67       11.20      5.16 o
  -7   1  19        1.55        4.17      4.25 o
  -6   1  19        0.01        8.71      4.65 o
  -5   1  19        7.38       14.17      5.31 o
  -4   1  19        9.02       10.06      2.40 o
  -3   1  19        0.69        2.07      1.45 o
  -2   1  19        3.58        8.08      2.34 o
  -1   1  19       20.25       25.14      2.43 o
  -8   2  19        4.88        0.88      3.15 o
  -7   2  19       41.90       54.97      8.64 o
  -6   2  19       20.90       27.32      6.92 o
  -5   2  19       19.26       24.39      6.52 o
  -4   2  19        5.11        2.81      2.13 o
  -3   2  19        2.47        5.21      1.68 o
 
